# Supplementary material for: BLM helicase protein negatively regulates stress granule formation through unwinding RNA G-quadruplex structures
Source: Nucleic Acids Res. 2023 Jul 28;51(17):9369–84. doi: 10.1093/nar/gkad613 (PMC10516661; doi:10.1093/nar/gkad613)
Supplement: gkad613_Supplemental_Files [file gkad613_supplemental_files.zip]

Archive with 2 entries (2 files):
- Danino et al_Revised_Supplementary data 1.xlsx
- Danino et al_Supplementary_RevisedFigures_200623.pdf
