# Supplementary material for: BLM helicase protein negatively regulates stress granule formation through unwinding RNA G-quadruplex structures
Source: Nucleic Acids Res. 2023 Jul 28;51(17):9369–84. doi: 10.1093/nar/gkad613 (PMC10516661; doi:10.1093/nar/gkad613)
Supplement: gkad613_Supplemental_Files [file gkad613_supplemental_files.zip › Danino et al_Revised_Supplementary data 1.xlsx]

## Sheet: Supplementary data - Summary
	Summary
		Supplementary datasheet 1 (datasheet S1)	DNA or RNA oligos for EMSA that are used in this study (Related to Fig.2)
		Supplementary datasheet 2 (datasheet S2)	Raw data of BLM levels in SGs in U2OS cells (Related to Fig.1B)
		Supplementary datasheet 3 (datasheet S3)	Quantification normalized free G4 signal per G4-forming sequence of all the repeats of EMSA experiments and all the gel repeats (Related to Fig.2A, B)
		Supplementary datasheet 4 (datasheet S4)	The quantitative annotated table of spectra identifiing peptides' numbers (#PSM) from recombinant cBLM solution by Mass-spectometry analysis (Related to Supplementary Figure 3B, C)
		Supplementary datasheet 5 (datasheet S5)	Quantification normalized bound rG4 signal per rG4-forming sequence of all the repeats of EMSA with QUMA-1 experiments and all the gel repeats (Related to Fig.2C, D)
		Supplementary datasheet 6 (datasheet S6)	Raw and normalized data of the helicase activity in vitro aassay. Two upper tables are for the experiment with different concentrations ov cBLM (Related to Fig.3A). Two lower tables are for the experiment with additions of ATP/ATPgS (Related to Fig.3B)
		Supplementary datasheet 7 (datasheet S7)	Raw and final quantification of rtPCR experiment for validation of knockdown of Dhx36 and Blm (Related to Supplementary Figure S4)
		Supplementary datasheet 8 (datasheet S8)	Raw data of WB quantification for BLM and Tubulin signals and original gel (Related to Supplementary Figure S4)
		Supplementary datasheet 9 (datasheet S9)	Raw Log2 transformed data of all the repeats and summary plots of all the repeats of ImageStream experiments of QUMA-1/Cell under siControl, Dhx36 and Blm knockdown treatments (Related to Fig.3C)
		Supplementary datasheet 10 (datasheet S10)	Raw Log2 transformed data of all the repeats and summary plots of all the repeats of ImageStream experiments of QUMA-1/Cell in wild-type and BLM knock-out RPE cells (Related to Fig.3D)
		Supplementary datasheet 11 (datasheet S11)	Raw Log2 transformed data of all the repeats of QUMA-1/SG staining under siControl, Dhx36 and Blm knockdown treatments (Related to Fig.3E)
		Supplementary datasheet 12 (datasheet S12)	Raw Log2 transformed data of all the repeats of QUMA-1/SG staining in wild-type and BLM knock-out RPE cells (Related to Fig.3F)
		Supplementary datasheet 13 (datasheet S13)	The raw annotated data from MaxQuant (proteinGroups) (Related to Fig.4A-D)
		Supplementary datasheet 14 (datasheet S14)	The final cleaned quantitative table of SG-enriched proteins (QUMA-1-(orange cells) vs DMSO (blue cells) -enriched & G3BP1-APEX-enriched after substraction of APEX-NES enriched proteins); non-significant proteins are in grey cells. (related to Fig.4A-D)
		Supplementary datasheet 15 (datasheet S15)	Summary data (normalized to DMSO average value) of the quantification of the WB experiment (BLM in SGs after pull down of biotinylated-proteins from stressed lysates) (Related to Fig.4E)
		Supplementary datasheet 16 (datasheet S16)	Raw Log2 transformed data of all the repeats of BLM/SG staining under DMSO or QUMA-1 treatments (Related to Fig.4F)
		Supplementary datasheet 17 (datasheet S17)	Raw Log2 transformed data for the summary plot of live imaging experiments under siControl, Dhx36 and Blm knockdown (Related to Fig.5A-C)
		Supplementary datasheet 18 (datasheet S18)	Raw Log2 transformed data for the summary plot of live imaging experiments under overexpression of mCherry, DHX36 and BLM (Related to Fig.5D-F)
		Supplementary datasheet 19 (datasheet S19)	Raw data of WB quantification for p-eIF2a and Lamin A/C signals and original gel (Related to Supplementary Figure S8)
		Supplementary datasheet 20 (datasheet S20)	Raw percentages of SG-containing cells from mCherry-positive cells by ImageStream experiments (Related to Fig.5G)

## Sheet: datasheet S1
Oligo NAME- rG4s	#nt	Type	5' lebelled	sequence	3' lebelled	used in experiment
dG4-cMyc-T15	31	DNA	6FAM	GGGTGGGTAGGGTGGGTTTTTTTTTTTTTTT	/////	EMSA
rG4-NRAS	18	RNA	6FAM	GGGAGGGGCGGGUCUGGG	/////	EMSA
rG4-BCL2	25	RNA	6FAM	GGGGGCCGUGGGGUGGGAGCUGGGG	/////	EMSA
rG4-VEGFA-U15	32	RNA	6FAM	GGAGGAGGGGAGGAGGAUUUUUUUUUUUUUUU	/////	EMSA
Oligo NAME	#nt	Type	5' lebelled	sequence	3' lebelled	used in experiment
F-rShort	15	RNA	/////	AAGGCAACUCGUCUC	6FAM	Unwinding assay
Trap-rShort	15	RNA	/////	GAGACGAGUUGCCUU	/////	Unwinding assay
S-rG4-VEGFA-U15	49	RNA	Dabcyl	GAGACGAGUUGCCUUAUGGAGGAGGGGAGGAGGAUUUUUUUUUUUUUUU	/////	Unwinding assay

## Sheet: datasheet S2
Puromycine	Heat Shock	Sodium Arsenate	Thapsigargin
4.488	3.487	17.041	2.259
3.942	2.105	9.925	4.646
2.917	2.454	6.377	3.3
2.111	2.685	8.769	1.561
0.659	2.187	9.257	1.659
5.376	4.115	10.234	1.207
0.593	10.515	3.856	1.167
3.221	1.682	3.31	2.499
1.76	2.202	3.254	1.833
1.841	1.59	1.937	1.251
2.186	1.781	11.375	3.174
2.751	2.623	2.463	1.821
1.59	3.838	1.456	1.557
2.447	4.014	1.877	2.364
2.472	3.522	1.733	2.125
6.763	3.262	7.057	1.207
0.938	3.301	5.523	1.927
0.956	3.213	2.25	1.997
10.217	2.421	5.549	2.388
1.865	3.692	9.386	2.39
2.377	2.491	0.849	3.913
0.487	4.767	2.058	2.27
4.321	3.243	2.08	1.593
12.38	2.892	2.047	1.615
2.399	3.087	4.816	2.867
13.74	2.287	3.48	2.146
3.439	3.039	3.303	2.829
2.556	1.673	2.643	2.122
0.585	3.232	4.286	2.236
0.216	1.576	0.861	1.748
0.851	1.594	1.458	4.606
0.364	3.469	4.43	2.229
0.303	2.983	0.821	2.176
2.49	2.886	2.805	1.268
0.931	1.997	0.651	2.639
1.489	1.847	3.166	1.355
2.868	3.389	2.506	2.386
3.113	3.617	3.299	1.879
3.009	2.732	5.598	1.894
16.814	4.067	2.296	1.764
3.678	4.708	6.488	3.615
1.309	4.843	6.459	2.786
1.585	5.737	1.852	3.478
3.554	4.461	2.326	1.627
2.518	7.082	4.917	1.261
3.837	2.825	2.258	1.261
6.33	3.693	1.155	2.028
3.14	3.366	1.139	0.839
4.159	1.512	0.97	0.94
2.891	2.057	1.838	1.534
1.522	3.221	5.202	1.948
1.698	3.638	3.518	2.932
6.497	3.814	0.826	2.48
5.448	4	1.905	3.453
7.776	3.266	0.962	2.618
2.685	4.411	2.827	1.908
3.775	5.914	1.8	2.015
3.654	1.952	5.054	1.705
7.231	2.598	7.7	1.71
4.205	2.796	8.1	2.287
9.694	2.767	2.994	2.318
22.664	3.237	11.417	2.048
5.09	1.793	4.514	2.151
12.143	3.53	11.315	2.366
7.569	3.611	5.68	1.411
0.659	2.367	12.232	2.049
1.133	1.853	8.25	1.576
8.582	3.56	4.164	1.014
3.106	1.636	2.816	1.225
1.506	1.781	2.76	3.286
1.333	1.767	2.677	1.354
0.778	2.958	5.327	1.582
29.479	1.601	15.198	1.528
1.935	3.462	3.561	1.316
7.108	1.559	9.536	1.463
2.011	1.478	1.635	1.36
6.542	2.274	3.019	2.337
55.134	3.936	0.91	1.483
6.771	1.762	3.937	1.797
0.6	1.362	3.67	1.272
0.429	1.952	4.454	1.699
2.128	3.417	5.895	1.556
8.252	2.438	5.656	1.005
12.98	1.585	6.351	1.107
1.737	2.719	3.534	1.188
0.727	2.306	1.383	1.689
4.614	2.502	6.572	1.932
1.599	3.132	8.072	1.548
0.438	3.93	12.533	2.071
1.167	4.6	5.679	1.592
0.389	2.996	5.95	1.48
0.496	2.66	1.667	2.037
9.035	1.941	4.782	1.757
0.691	3.498	1.179	1.926
1.312	3.607	1.95	1.222
5.675	3.032	2.107	1.486
1.513	5.221	8.609	2.121
1.594	2.867	1.464	2.532
2.451	4.184	1.562	2.817
2.906	3.353	0.944	3.551
5.965	1.632	12.253	3.255
5.923	2.748	1.692	3.557
4.552	3.519	1.478	1.663
6.089	4.244	2.22	2.21
6.557	1.976	3.021	1.803
1.875	2.194	7.596	1.64
0.71	1.952	8.566	2.044
0.683	6.327	1.033	1.424
5.448	6.405	1.654	0.888
3.926	4.397	3.393	1.736
2.887	2.321	6.503	2.011
3.982	2.588	4.117	1.616
1.287	3.54	3.692	4.612
1.432	4.117	2.687	1.397
1.154	2.882	1.983	1.872
11.354	4.062	6.114	1.397
7.355	5.193	4.696	1.818
9.651	1.921	1.124	2.24
2.257	2.277	1.517	1.066
5.979	5.943	10.047	1.367
3.909	4.047	11.494	2.952
4.111	3.54	6.813	2.079
1.915	2.732	6.014	3.714
3.065	2.962	3.903	2.317
1.351	2.957	10.409	2
4.056	3.871	5.953	1.423
1.995	3.288	3.437	2.156
2.519	1.65	2.146	1.885
2.615	1.862	2.639	2.537
1.967	2.23	3.149	1.102
2.852	1.997	5.667	0.901
2.973	2.254	1.515	1.284
5.329	2.37	6.533	3.256
6.088	1.348	7.576	2.015
6.357	1.031	1.484	1.596
3.508	3.793	3.146	1.165
2.857	1.297	2.659	1.424
7.667	4.037	5.76	2.058
1.669	5.53	2.944	1.326
3.914	2.508	3.239	1.648
2.608	2.657	2.057	2.09
1.965	1.12	1.637	3.096
3.224	2.191	5.867	2.727
3.425	2.5	3.926	2.014
3.609	1.814	3.427	1.318
1.308	2.127	3.239	0.91
8.806	1.296	6.975	2.698
4.249	2.191	4.977	3.315
3.647	2.354	3.804	2.931
1.161	3.109	4.338	5.189
1.312	2.942	2.693	3.101
2.393	1.809	2.958	2.184
3.296	1.999	2.467	1.51
2.344	2.009	3.386	2.118
2.963	2.225	4.292	3.079
2.53	3.49	7.213	2.302
5.941	2.166	6.699	2.436
4.872	2.025	2.78	6.752
4.575	1.252	3.19	1.399
3.993	1.516	2.031	2.032
2.93	1.949	1.46	2.157
3.749	2.04	1.777	3.415
4.467	1.278	3.083	3.111
2.07	1.773	3.058	3.841
1.253	1.848	1.514	2.592
1.422	2.053	3.583	1.517
2.939	1.525	1.659	1.537
5.584	1.472	2.258	1.9
3.086	1.23	3.435	1.788
3.222	1.703	1.897	1.846
2.936	2.093	2.489	1.976
3.905	3.092	1.333	1.183
1.573	3.705	3.044	2.08
7.417	2.765	2.606	2.021
0.918	2.021	1.329	1.18
2.163	1.398	6.67	1.692
0.713	1.526	4.382	2.413
2.268	1.527	2.151	2.642
1.984	1.491	4.891	1.618
5.606	12.706	2.407	1.95
5.115	2.124	5.097	1.09
8.515	1.163	1.533	1.917
2.726	2.105	2.129	1.368
4.453	2.573	2.487	2.169
6.308	1.542	2.25	1.66
6.562	1.859	1.89	1.392
3.2	1.761	1.195	1.207
5.575	0.988	1.667	2.21
4.248	2.329	2.496	2.863
2.284	1.78	1.627	1.061
2.322	2.254	1.32	1.362
5.016	7.047	1.519	1.316
3.245	3.654	4.31	1.468
4.131	4.704	2.082	1.144
2.261	2.325	1.971	1.097
4.423	5.684	1.394	1.076
3.03	2.349	1.733	1.306
2.536	3.218	1.865	1.677
3.304	3.219	2.425	2.372
5.893	4.01	5.093	1.997
3.176	2.359	2.046	1.282
5.839	5.692	2.985	3.556
2.876	3.798	4.243	1.38
8.478	3.333	2.666	1.916
3.74	6.098	2.46	2.715
5.854	3.134	2.478	1.34
4.218	2.413	1.644	2.352
3.917	5.257	1.971	1.795
4.641	6.764	1.819	2.213
2.577	2.288	3.032	2.145
1.413	3.238	2.256	1.638
5.145	2.681	3.461	1.446
3.162	2.72	2.164	1.072
1.344	6.114	2.976	1.141
5.175	1.662	1.352	1.379
2.478	7.183	3.739	1.656
3.955	1.504	2.889	1.478
3.133	4.018	2.38	1.555
3.39	2.743	2.551	1.202
3.862	5.684	3.503	2.046
4.507	3.944	1.776	2.558
6.963	3.392	1.573	3.742
4.812	5.799	3.141	2.938
4.737	6.04	5.246	1.834
2.186	12.73	1.567	1.813
	0.917	1.101	2.349
	1.104	2.983	1.582
	3.243	1.41	1.769
	2.053	3.236	1.629
	3.938	1.867	2.685
	0.66	2.639	1.3
	3.921	2.235	3.399
	2.427	1.518	1.884
	5.779	2.203	1.187
	6.557	1.882	1.207
	3.447	1.526	1.566
	3.903	3.83	1.013
	0.875	1.38	2.214
	3.086	2.479	2.347
	7.617	2.289	1.212
	1.475	2.98	2.317
	1.372	1.819	2.477
	14.908	2.406	1.301
	1.306	2.667	0.94
	1.953	3.456	1.389
	4.333	1.605	1.911
	5.863	4.297	1.874
	5.391	2.446	2.976
	2.191	3.265	3.449
	0.578	1.544	5.141
	1.733	0.758	4.615
	2.589	1.467	4.392
	1.118	2.705	2.651
	0.773	2.54	5.804
	1.588	1.908	4.713
	2.71	2.832	6.429
	1.08	1.924	5.171
	0.768	1.321	2.869
	2	2.028	2.807
	1.318	2.168	1.649
	2.065	0.972	3.164
	1.487	1.464	4.687
	3.802	1.656	4.042
	6.316	2.025	3.455
	2.096	4.831	4.854
	1.874	1.826	5.84
	2.362	1.823	3.875
	1.649	2.655	3.211
	1.012	1.058	2.261
	1.698	2.597	6.059
	2.17	1.646	5.27
	1.42	1.633	3.639
	3.396	2.607	2.058
	4.317	1.93	5.249
	2.34	1.332	4.732
	2.028	2.056	3.304
	2.689	2.691	3.667
	1.75	1.791	2.037
	4.697	2.021	4.746
	4.261	1.874	3.565
	2.792	2.104	2.039
	3.7	1.338	1.41
	2.869	1.462	1.959
	4.693	1.64	4.363
	3.442	1.733	2.066
	3.865	1.465	2.005
	5.53	1.897	1.891
	3.766	3.152	2.111
	2.809	1.774	2.341
		2.732	1.704
		1.408	2.297
		1.688	1.835
		3.128	1.811
		5.46	2.404
		0.796	3.049
		1.699	2.836
		3.072	2.159
		1.276	1.732
		2.231	1.93
		3.444	2.522
		1.12	2.014
		1.694	2.722
		2.756	2.004
		1.771	1.21
		2.079	2.248
		1.653	4.089
		2.772	1.966
		3.409	2.571
		2.475	1.259
		3.592	1.53
		2.127	2.532
		2.606	1.363
		1.954	5.133
		2.435	1.127
		4.967	3.032
		1.712	2.089
		2.794	1.727
		1.775	1.291
		1.973	1.176
		1.774	2.415
		4.32	1.895
		2.398	1.697
		2.432	2.51
		2.993	1.807
		2.733	1.424
		2.397	3.244
		1.742	1.242
		3.56	2.685
		1.413	1.303
		1.917	3.825
		4.23	1.498
		4.42	0.942
		1.992	4.976
		1.111	5.829
		1.494	1.502
		2.089	2.022
		2.196	5.175
		2.023	2.028
		2.194	1.156
		1.232	6.788
		1.379	1.769
		0.971	5.755
		1.222	0.936
		2.72	1.349
		2.583	4.487
		2.095	2.67
		3.109	4.264
		1.206	2.919
		1.958	3.374
		2.37	5.374
		2.247	7.568
		2.177	4.106
		2.388	6.488
		2.404	3.408
		3.125	1.964
		1.519	3.288
		1.87	2.767
		1.974	2.318
		2.396	7.051
		1.713	4.009
		2.007	2.715
		1.621	4.65
		1.251	7.329
		2.5	4.455
		1.105	6.544
		1.746	9.584
		2.106	2.89
		1.654	2.523
		1.707	3.18
		2.803	1.668
		2.192	1.86
		2.124	2.194
		2.18	2.979
		2.344	2.318
		1.609	3.016
		2.776	2.29
		1.186	2.667
		1.527	1.913
		1.042	1.64
		2.316	1.8
		1.915	6.36
		1.955	1.011
		1.917	1.447
		1.919	1.93
		1.692	2.157
		2.502	3.198
		1.622	1.539
		1.753	2.868
		1.405	1.723
		2.251	1.475
		1.398	1.01
		2.142	2.708
		2.665	1.722
		1.712	3.064
		1.239	2.059
		1.792	1.6
		1.993	1.889
		1.252	1.713
		2.168	1.987
		1.418	1.397
		1.704	2.168
		1.894	4.944
		2.054	2.816
		3.011	3.38
		2.33	4.141
		2.789	3.227
		1.844	4.377
		3.146	3.695
		3.265	4.765
		1.923	1.957
		4.14	3.303
		3.285	5.265
		1.88	2.426
		1.175	1.88
		1.848	1.727
		3.462	3.149
		2.347	1.617
		1.671	1.463
		1.817	2.392
		3.181	2.943
		2.342	1.714
		1.75	3.807
		4.829	2.276
		3.526	3.028
		2.73	2.461
		2.607	4.248
		1.292	2.786
		1.816	2.626
		3.78	2.491
		0.996	3.761
		2.137	2.751
		2.134	2.488
		1.777	1.401
		1.233	1.232
		1.889	3.184
		3.64	1.842
		3.312	2.396
		3.135	1.582
		2.444	2.444
		1.216	2.031
		1.254	2.948
		2.021	1.879
		2.466	2.684
		3.515	8.606
		2.536	6.13
		2.461	3.785
		2.807	7.827
		3.796	2.807
		3.758	1.897
		2.259	7.016
		2.846	7.092
		2.266	6.538
		2.738	5.325
		1.627	1.757
		1.979	2.256
		2.759	2.758
		3.113	2.516
		3.514	3.495
		1.429	2.221
		1.107	2.86
		1.405	1.713
		2.263	1.692
		2.536	2.836
		2.023	1.837
		2.053	2.975
		4.233	3.665
		2.771	3.953
		2.036	4.436
		1.694	1.763
		1.422	2.853
		2.158	5.136
		2.097	2.321
		1.655	2.852
		2.722	5.62
		2.307	1.462
		2.523	1.327
		3.417	1.143
		1.361	1.466
		2.355	3.073
		2.354	1.353
		0.996	2.435
		1.731	1.823
		3.399	2.391
		2.773	1.506
		4.143	3.331
		2.119	2.243
		1.598	1.939
		1.07	5.118
		2.364	2.852
		4.754	3.739
		1.453	2.314
		2.652	4.23
		1.749	3.539
		2.763	4.108
		3.272	3.099
		2.009	7.906
		2.601	1.156
		2.718	1.318
		1.753	0.797
		1.976	0.635
		1.471	1.549
		1.91	1.335
		1.652	1.322
		1.823	2.247
		1.798	1.491
		1.654	0.963
		2.077	1.767
		1.676	0.96
		2.25	0.924
		4.714	3.591
		1.435	2.729
		2.375	1.527
		2.921	1.315
		1.447	1.339
		1.55	1.782
		2.801	3.772
		4.522	0.85
		2.156	2.72
		2.223	1.587
		3.333	1.227
		1.89	2.367
		2.623	1.975
		1.701	1.182
		4.856	0.419
		3.319	1.139
		2.019	1.212
		1.724	2.39
		2.919	0.993
		6.497	1.427
		4.492	1.653
		4.742	1.609
		4.395	1.698
		4.292	1.874
		4.345	1.709
		13.542	1.147
		4.897	1.987
		3.822	2.399
		4.711	1.329
		2.5	1.393
		7.154	1.08
		1.957	1.463
		4.483	0.912
		4.664	1.055
		4.366	2.119
		6.594	1.467
		2.647	1.847
		5.355	1.512
		3.818	3.847
		6.245	5.606
		2.978	4.242
		4.946	4.601
		8.76	3.788
		5.05	0.898
		4.099	4.315
		8.216	0.991
		7.194	1.224
		6.849	1.926
		7.78	2.255
		15.97	2.11
		4.243	3.857
		4.577	2.107
		12.5	2.572
		4.971	3.038
		3.655	1.477
		3.702	0.818
		4.42	0.776
		1.044	1.225
		0.776	1.521
		3.557	1.288
		3.062	2.798
		7.218	3.779
		4.063	1.606
		1.679	4.265
		0.743	5.172
		6.575	3.061
		1.69	2.958
		7.669	3.25
		5.547	3.701
		2.327	1.011
		1.397	6.183
		2.087	1.985
		3.009	1.117
		4.262	1.246
		4.428	2.018
		1.904	2.222
		2.795	1.02
		6.28	6.138
		8.234	5.412
		2.136	2.739
		4.487	4.284
		2.55	4.36
		1.833	0.967
		1.902	4.875
		0.969	4.235
		4.94	1.713
		1.369	3.832
		0.991	0.894
		1.157	5.205
		1.273	2.098
		2.31	5.975
		1.234	2.416
		2.147	2.781
		1.603	3.215
		1.173	7.28
		1.65	1.656
		1.427	2.398
		6.139	0.774
		1.621	1.393
		1.246	2.623
		1.317	4.524
		2.181	3.876
		3.718	3.933
		2.695	5.188
		1.083	3.971
		2.315	6.153
		1.382	5.478
		2.629	6
		2.215	1.389
		3.592	2.93
		1.471	1.641
		3.422	1.992
		1.833	2.305
		1.333	1.393
		1.425	1.867
		3.26	1.482
		0.833	2.017
		4.087	1.478
		1.719	1.957
		1.623	2.886
		1.651	1.429
		1.115	1.451
		5.27	2.704
		1.861	1.769
		1.026	1.792
		2.107	1.565
		1.412	1.888
		1.164	2.155
		4.774	1.728
		2.898	0.467
		1.359	2.515
		1.557	2.011
		2.727	4.799
		1.179	3.323
		4.549	3.799
		1.935	1.328
		1.535	1.498
		2.297	1.76
		3.677	4.006
		0.65	3.456
		1.169	1.938
		1.854	2.292
		2.333	1.247
		1.813	1.287
		2.321	1.377
		1.51	1.512
		1.708	2.137
		1.575	2.586
		3.009	1.789
		2.801	2.207
		1.113	4.315
		1.667	1.373
		1.242	2.216
		5.895	2.09
		1.104	1.746
		2.291	2.051
		2.904	4.503
		3.707	3.273
		1.834	4.766
		1.715	1.513
		2.971	1.463
		2	4.119
		1.381	3.475
		3.284	1.406
		3.44	1.853
		4.326	2.074
		1.412	2.235
		1.636	5.203
		3.813	2.545
		1.118	3.665
		2.044	2.469
		3.176	1.78
		3.923	2.446
		1.727	2.095
		3.631	1.669
		1.672	2.12
		1.818	2.565
		8.209	2.129
		2.546	1.881
		8.609	2.222
		4.679	2.423
		2.317	1.776
		1.781	3.003
		2.425	2.354
		2.737	3.23
		2.795	2.451
		1.793	2.25
		2.739	2.364
		3.107	1.698
		1.61	2.947
		4.214	1.439
		5.97	2.474
		2.991	1.416
		5.113	3.009
		1.758	2.887
		2.304	1.991
		3.562	2.439
		3.514	1.509
		6.556	1.438
		1.229	3.576
		5	1.408
		4.722	1.373
		6.39	1.049
		3.909	2.767
		2.731	1.757
		5.403	1.761
		5.609	2.816
		1.307	2.428
		2.677	2.145
		3.954	1.651
		3.355	1.652
		1.829	1.173
		2.167	1.517
		2.079	2.317
		2.315	2.97
		3.26	0.889
		1.132	1.716
		1.731	1.278
		3.219	0.984
		2.552	1.907
		2.865	1.986
		3.758	1.453
		2.105	1.218
		1.701	2.47
		2.738	2.133
		3.474	1.083
		0.889	1.188
		2.777	1.107
		2.695	1.167
		2.897	1.149
		2.356	0.143
		4.21	2.206
		1.721	0.593
		2.248	1.075
		2.592	1
		1.488	1.287
		1.102
		2.594
		3.532
		1.429
		1.77
		1.812
		2.106
		1.992
		2.752
		2.193
		2.125
		2.633
		2.472
		3.775
		1.914
		1.474
		1.817
		1.601
		1.321
		1.94
		1.467
		1.631
		1.267
		2.198
		1.702
		2.254
		1.857
		2.132
		1.632
		1.553
		2.599
		0.595
		2.886
		2.982
		2.47
		1.575
		1.933
		2.645
		3.471
		1.251
		2.108
		1.646
		1.419
		3.02
		1.816
		1.983
		1.5
		1.185
		1.345
		2.308
		3.115
		4.571
		2.642
		2.618
		2.786
		1.826
		1.445
		1.515
		1.535
		4.221
		1.571
		2.174
		3.509
		2.472
		2.937
		1.82
		1.45
		2.992
		1.905
		3.054
		3.125
		3.495
		2.356
		2.062
		1.88
		1.224
		3.395
		1.881
		2.039
		2.948
		3.522
		2.284
		2.14
		2.073
		2.929
		3.378
		3.2
		1.5
		1.742
		1.518
		2.297
		2.108
		1.528
		0.844
		1.673
		2.205
		2.204
		2.34
		2.139
		1.382
		2.128
		1.695
		1.243
		1.87
		1.61
		1.463
		1.775
		1.708
		1.59
		1.265
		1.52
		2.476
		1.088
		1.792
		1.129
		1.17
		1.011
		1.269
		1.219
		1.52
		1.746
		2.785
		3.25
		1.666
		1.516
		2.287
		2.01
		2.339
		3.45
		3.298
		1.787
		1.742
		3.097
		1.104
		2.235
		1.55
		1.123
		1.499
		1.128
		4.719
		1.802
		2.043
		2.686
		2.175
		3.167
		3.016
		2.4
		3.405
		3.647
		2.252
		4.996
		2.976
		1.826
		1.758
		2.713
		1.477
		0.712
		6.147
		1.796
		3.152
		3.995
		2.502
		3.131
		3.197
		2.042
		2.792
		2.463
		6.221
		2.793
		1.945
		5.231
		3.438
		3.755
		1.832
		3.166
		12.616
		5.072
		5.611
		3.286
		4.732
		2.532
		15.119
		2.99
		5.422
		2.268
		2.221
		2.281
		2.82
		6.987
		2.679
		4.349
		5.681
		11.005
		3.229
		2.738
		3.169
		2.028
		10.274
		1.705
		4.517
		2.843
		11.457
		2.584
		3.627
		4.138
		1.336
		3.433
		2.528
		3.402
		3.238
		3.056
		4.015
		1.419
		2.085
		2.953
		4.532
		3.826
		6.3
		2.141
		2.447
		6.357
		3.635
		2.569
		4.758
		2.994
		1.581
		3.341
		4.347

## Sheet: datasheet S3
	G4 alone			50nM BLM			150nM BLM
dG4 cMcy-T15	0.99338	0.918665	1.08796	0.750171	0.788816	0.73848	0.384313	0.566724	0.208481
rG4 NRAS	0.947791	1.04633	1.00588	0.9007	0.986595	0.858703	0.540859	0.846464	0.505659
rG4 BCL2	1.04845	1.06267	0.888885	0.876793	0.954301	0.666307	0.71788	0.67606	0.358048
rG4 VEGFA-U15	0.738539	1.29692	0.964544	0.655287	1.15563	0.797467	0.201831	0.499494	0.426006
The all three repeats

## Sheet: datasheet S4
Accession	Description	FASTA Title Lines	Coverage [%]	# Protein Groups	# Unique Peptides	# Peptides	# PSMs	# AAs	MW [kDa]	calc. pI	# PSMs (by Search Engine): A2 RNA Sequest HT	# PSMs (by Search Engine): A4 RNA MS Amanda 2.0	# PSMs (by Search Engine): B2 RNA_+_cBLM Sequest HT	# PSMs (by Search Engine): B4 RNA_+_cBLM MS Amanda 2.0	# PSMs (by Search Engine): C2 DNA+_cBLM Sequest HT	# PSMs (by Search Engine): C4 DNA+_cBLM MS Amanda 2.0	# PSMs (by Search Engine): D2 DNA Sequest HT	# PSMs (by Search Engine): D4 DNA MS Amanda 2.0	# PSMs (by Search Engine): E2 cBLM Sequest HT	# PSMs (by Search Engine): E4 cBLM MS Amanda 2.0	Score: A4 RNA MS Amanda 2.0	Score: B4 RNA_+_cBLM MS Amanda 2.0	Score: C4 DNA+_cBLM MS Amanda 2.0	Score: D4 DNA MS Amanda 2.0	Score: E4 cBLM MS Amanda 2.0	Score:A2 RNA Sequest HT	Score:B2 RNA_+_cBLM Sequest HT	Score:C2 DNA+_cBLM Sequest HT	Score:D2 DNA Sequest HT	Score:E2 cBLM Sequest HT	# Peptides (by Search Engine): A2 RNA Sequest HT	# Peptides (by Search Engine): A4 RNA MS Amanda 2.0	# Peptides (by Search Engine): B2 RNA_+_cBLM Sequest HT	# Peptides (by Search Engine): B4 RNA_+_cBLM MS Amanda 2.0	# Peptides (by Search Engine): C2 DNA+_cBLM Sequest HT	# Peptides (by Search Engine): C4 DNA+_cBLM MS Amanda 2.0	# Peptides (by Search Engine): D2 DNA Sequest HT	# Peptides (by Search Engine): D4 DNA MS Amanda 2.0	# Peptides (by Search Engine): E2 cBLM Sequest HT	# Peptides (by Search Engine): E4 cBLM MS Amanda 2.0
cBLM_636-1298	Recombinant Helicase	>XX|cBLM_636-1298|Recombinant Helicase	78	1	84	84	3010	663	75.3	8.47	22	11	736	518	399	314	17	11	561	421	1552.88	121075	74642.6	1812.35	93047.8	11.71	1274.57	773.38	16.1	856.28	14	8	74	59	59	46	12	8	74	61
CON	K2C1 HUMAN	>CON|K2C1|HUMAN	56	1	45	48	1469	643	65.8	8.12	148	133	194	172	247	233	81	78	91	92	29708.9	41050.1	60226.7	18473.4	19400.4	215.13	306.78	461.83	124.96	129.37	39	33	41	32	40	35	27	26	29	27
CON	TRYP PIG	>CON|TRYP|PIG	39	1	8	8	1401	231	24.4	7.18	148	146	145	146	139	140	120	124	151	142	31887.5	34938.6	33181.8	30491.8	33715.5	223.79	269.96	260.1	232.49	276.38	5	5	6	5	8	6	6	6	6	4
CON	K1C10 HUMAN	>CON|K1C10|HUMAN	60	1	38	45	1171	593	59.5	5.21	114	101	179	156	167	146	76	69	90	73	23001.7	31277.7	33624.6	15105.4	14937	169.34	224.65	266.94	116.27	117.39	28	24	37	28	41	32	27	25	31	26
CON	K22E HUMAN	>CON|K22E|HUMAN	59	1	42	45	876	645	65.8	8	67	66	163	144	138	117	45	35	58	43	13492.8	32290.2	27475.2	7810.55	8492.58	80.16	178.5	207.33	61.89	55.01	27	27	37	34	38	36	20	18	27	23
CON	K1C9 HUMAN	>CON|K1C9|HUMAN	65	1	31	32	453	623	62.1	5.3	41	34	67	50	100	70	13	13	36	29	6933.07	10831.6	17033.5	1996.79	5232.6	44.23	95.7	176.58	7.59	24.82	14	11	24	15	27	17	9	7	21	15
CON	ALBU BOVIN	>CON|ALBU|BOVIN	44	1	20	24	306	607	69.2	6.18	16	12	55	49	35	35	20	19	32	33	2279.29	10428.8	7820.65	4033.31	6828.46	13.74	66.26	48.9	26.72	46.54	11	10	23	20	17	17	13	12	18	16
CON	K1C15 SHEEP	>CON|K1C15|SHEEP	15	1	3	9	193	453	48.7	4.79	18	18	29	29	22	23	13	13	13	15	3543.44	4984.16	4715.08	2501.24	2606.78	26.77	32.68	37.61	18.79	18.75	6	6	7	8	6	6	5	6	5	6
CON	ALBU HUMAN	>CON|ALBU|HUMAN	43	1	21	25	192	609	69.3	6.28	5	2	18	16	57	54	9	7	11	13	480.64	3065.49	12742.4	1364.52	2739.99	4.82	21.76	91.38	8.95	20.12	3	2	3	3	25	21	4	3	3	3
CON	K1H1 HUMAN	>CON|K1H1|HUMAN	23	1	1	9	80	416	47.2	4.92	6	5	20	19	9	9	2	2	4	4	871.63	2990.06	1750.58	338.02	722.23	7.32	16.22	13.23	3.82	5.57	2	2	8	8	5	5	1	1	2	2
CON	K1HB HUMAN	>CON|K1HB|HUMAN	22	1	1	9	80	404	46.2	4.84	6	5	20	19	9	9	2	2	4	4	871.63	2944.5	1750.58	338.02	722.23	7.32	16.22	13.23	3.82	5.57	2	2	8	8	5	5	1	1	2	2
CON	TRFL HUMAN	>CON|TRFL|HUMAN	25	1	14	14	42	710	78.1	8.12					24	18							3234.41					14.06							14	12
CON	CAS1 BOVIN	>CON|CAS1|BOVIN	18	1	4	4	36	214	24.5	5.02	2	2	6	6	3	3	6	5	1	2	423.18	1184.09	594.39	837.78	330.72	2.63	8.22	2.58	2.6	2.43	2	2	4	4	3	3	4	3	1	2
CON	LYSC HUMAN	>CON|LYSC|HUMAN	51	1	7	7	34	148	16.5	9.16	2	2	1		16	7	2	2	1	1	450.17		1924.19	565.83	283.75	1.61	0	28.12	2.6	1.76	1	1	1		7	2	1	1	1	1
P0AA25	Thioredoxin 1 OS=Escherichia coli (strain K12) OX=83333 GN=trxA PE=1 SV=2	>sp|P0AA25|THIO_ECOLI Thioredoxin 1 OS=Escherichia coli (strain K12) OX=83333 GN=trxA PE=1 SV=2	48	1	6	6	33	109	11.8	4.88			7	6	5	5			4	6		1227.43	915.57		694.66		5.64	3.78		1.66			5	4	4	4			4	4
CON	CAS2 BOVIN	>CON|CAS2|BOVIN	14	1	3	3	25	222	26	8.43	3	3	5	4	1	1	4	4			434.38	591.81	128.23	744.05		1.83	2.04	0	3.61		3	3	3	2	1	1	3	3
CON	CASK BOVIN	>CON|CASK|BOVIN	15	1	2	2	18	190	21.3	6.77	1	2	2	2	1	2	2	2	1	3	236.35	228.57	233.15	294.43	264.44	1.66	0	0	2.04	0	1	2	1	1	1	2	2	2	1	2
CON	AMYS HUMAN	>CON|AMYS|HUMAN	18	1	7	7	17	511	57.7	6.93					9	8							1858.67					15.48							7	6
CON	KRHB5 HUMAN	>CON|KRHB5|HUMAN	14	1	1	5	14	507	55.8	6.55			4	3	3	2			1	1		407.37	229.27		110.88		0	2.05		0			3	3	3	2			1	1
CON	CASB BOVIN	>CON|CASB|BOVIN	8	1	1	1	14	224	25.1	5.35	1	1	2	2	2	2	2	2			157.89	791.45	583.3	909.74		0	7.27	4.7	7.28		1	1	1	1	1	1	1	1
CON	KRHB1 HUMAN	>CON|KRHB1|HUMAN	15	1	1	5	14	505	54.9	5.55			5	3	2	2			1	1		407.37	229.27		110.88		0	0		0			4	3	2	2			1	1
CON	UBIQ HUMAN	>CON|UBIQ|HUMAN	29	1	2	2	12	76	8.6	7.25	1	1	1	1	4	4					152.02	118.63	888.52			0	0	7.04			1	1	1	1	2	2
CON	LALBA BOVIN	>CON|LALBA|BOVIN	10	1	2	2	7	142	16.2	5.14			3	3			1					591.2					2.72		0				2	2			1
CON	GSTP1 HUMAN	>CON|GSTP1|HUMAN	13	1	2	2	6	209	23.2	5.64			1	1	2	2						119.79	387.98				0	1.86					1	1	2	2
CON	OVAL CHICK	>CON|OVAL|CHICK	15	1	3	3	5	386	42.9	5.29					3	2							185.94					2.21							3	2
CON	SODC HUMAN	>CON|SODC|HUMAN	30	1	2	2	2	153	15.8	6.13					1	1							107.78					0							1	1
CON	THIO HUMAN	>CON|THIO|HUMAN	13	1	1	1	2	104	11.6	4.92					1	1							192.93					1.73							1	1
CON = known and common contamination during the MS process

## Sheet: datasheet S5
	+BLM			+BLM and QUMA-1
rG4 NRAS	26.5369	18.3326	23.3767	5.77474	7.29133	2.005
rG4 BCL2	62.0014	84.4089	98.3954	46.5126	46.4056	40.3957
rG4 VEGFA-U15	60.1724	95.9317	79.58	53.3905	64.2756	64.8631

## Sheet: datasheet S6
Related to Figure 2A
normalized to 0uM cBLM per condition per time point
[sec]	0	11.7	23.4	35.1	46.8	58.4	70.1	81.8	93.5	105.2	116.9	128.6	140.3	152	163.7	175.4	187.1	198.7	210.4	222.1	233.8	245.5	257.2	268.9	280.6	292.3	304	315.7	327.4	339	350.7	362.4	374.1	385.8	397.5	409.2	420.9	432.6	444.3	456	467.6	479.3	491	502.7	514.4	526.1	537.8	549.5	561.2
1 uM cBLM rep1	105.164	107.056	106.604	103.03	111.436	105.882	104.45	107.729	105.14	105.463	107.363	103.981	106.475	106.383	105.967	107.656	105.516	103.738	112.381	104.578	109.557	104.225	105.386	110	107.434	104.965	105.8	109.569	105.634	103.738	110.377	104.388	108.873	107.952	110.361	105.828	104.186	110.526	110	109.39	108.92	110.214	112.919	107.363	104.918	106.132	109.176	105.336	108.274
2 uM cBLM rep2	107.042	107.056	100.472	102.564	109.976	108.235	98.829	104.348	99.0654	105.938	102.138	101.639	102.638	101.182	104.535	103.828	102.158	98.1308	104.286	106.988	98.8345	103.756	102.576	110.476	104.556	106.383	102.088	106.699	104.695	100.935	105.66	103.464	107.914	108.916	106.506	101.166	102.326	106.699	107.143	101.408	102.817	104.988	104.306	109.264	104.918	105.66	104.941	104.408	107.801
4 uM cBLM rep1	105.164	109.002	105.66	104.429	111.922	106.353	105.386	111.111	107.009	101.188	106.888	106.792	109.353	107.801	105.489	106.22	107.434	107.477	108.571	110.361	107.692	109.859	107.26	105.238	108.393	108.274	108.121	109.091	105.164	106.075	104.717	100.231	108.873	111.325	109.398	106.76	106.047	111.483	104.762	105.164	111.268	105.938	111.962	112.589	106.792	107.075	106.353	108.121	108.747
5 uM cBLM rep2	105.634	110.949	108.019	105.361	109.976	107.765	106.792	111.111	103.738	108.314	107.363	110.539	106.954	106.383	108.831	108.612	109.353	106.075	111.429	108.916	106.76	105.164	108.665	110	109.832	108.274	105.8	108.134	106.573	107.009	109.434	107.621	112.23	108.916	110.361	108.159	106.512	108.612	110.476	107.512	112.207	110.214	113.397	108.314	111.007	112.264	107.294	103.944	110.165
8uM cBLM rep1	109.859	117.762	108.019	106.294	114.355	109.176	106.323	113.527	108.411	112.589	110.689	105.386	111.271	114.421	110.263	111.005	108.393	110.28	111.429	108.916	108.159	111.268	109.133	111.429	110.312	104.965	109.513	113.397	111.737	113.084	115.566	108.545	115.108	115.181	113.735	110.023	106.977	113.876	110.476	111.268	109.39	111.639	110.048	114.489	111.007	116.038	114.824	108.121	112.53
8uM cBLM rep2	107.042	110.949	107.547	105.361	114.355	102.588	108.665	110.628	105.607	109.739	108.314	108.197	112.23	110.165	110.263	111.962	113.189	109.346	109.048	110.843	109.557	110.329	105.855	111.905	111.271	109.693	107.193	113.397	110.329	108.411	109.434	107.159	109.832	112.771	114.217	110.956	109.302	112.919	114.762	113.146	111.737	113.539	113.876	112.114	109.133	113.208	111.059	110.441	114.421
16 uM cBLM rep1	109.39	116.302	115.094	113.753	120.195	114.353	115.222	116.908	116.822	119.715	116.865	111.944	112.23	115.839	117.422	115.311	119.424	118.692	118.571	120	115.618	115.493	111.944	116.667	120.384	113.475	114.153	120.574	118.31	117.757	118.868	114.55	117.506	119.518	118.072	117.016	114.884	121.053	119.524	121.127	117.371	118.765	123.923	119.715	118.033	124.057	118.118	117.401	122.459
17 uM cBLM rep2	109.39	113.869	115.094	111.422	116.302	112	110.539	113.043	114.019	114.964	116.39	109.602	113.669	115.366	112.172	117.225	115.588	114.019	114.762	116.145	117.483	112.207	112.412	112.857	115.588	110.165	111.369	114.833	114.085	115.421	117.453	114.088	120.863	117.108	117.59	115.152	113.488	115.311	118.095	115.962	115.962	115.914	114.833	120.665	118.501	113.208	115.294	117.865	115.366
subtraction of the first data point
[sec]	0	11.7	23.4	35.1	46.8	58.4	70.1	81.8	93.5	105.2	116.9	128.6	140.3	152	163.7	175.4	187.1	198.7	210.4	222.1	233.8	245.5	257.2	268.9	280.6	292.3	304	315.7	327.4	339	350.7	362.4	374.1	385.8	397.5	409.2	420.9	432.6	444.3	456	467.6	479.3	491	502.7	514.4	526.1	537.8	549.5	561.2
1 uM cBLM rep1	0	1.89164	1.43945	-2.13402	6.2712	0.718034	-0.714671	2.56515	-0.0241323	0.298864	2.1991	-1.18305	1.3105	1.21866	0.802268	2.49118	0.351268	-1.426	7.21663	-0.586006	4.39279	-0.938967	0.222098	4.83568	2.26973	-0.19978	0.636145	4.40506	0.469484	-1.426	5.21304	-0.776328	3.70858	2.78749	5.19713	0.663187	-0.978273	5.362	4.83568	4.22535	3.75587	5.04946	7.75434	2.1991	-0.246286	0.967756	4.01215	0.172108	3.10991
2 uM cBLM rep2	0	0.0137075	-6.57056	-4.47815	2.93342	1.19304	-8.21321	-2.69443	-7.97683	-1.10401	-4.90449	-5.40291	-4.40436	-5.86022	-2.50765	-3.2145	-4.88398	-8.91141	-2.75654	-0.0543017	-8.20775	-3.28638	-4.46614	3.43394	-2.4859	-0.659275	-4.95409	-0.343689	-2.34742	-6.10767	-1.38188	-3.57805	0.871416	1.87341	-0.536229	-5.87675	-4.71667	-0.343689	0.100604	-5.6338	-4.22535	-2.05413	-2.73603	2.2214	-2.12422	-1.38188	-2.10108	-2.6339	0.759165
4 uM cBLM rep1	0	3.83811	0.496058	-0.735415	6.75782	1.18862	0.222098	5.94679	1.84503	-3.97667	1.72404	1.62725	4.1882	2.6371	0.324941	1.05578	2.26973	2.31232	3.40711	5.19713	2.52799	4.69484	2.09563	0.073776	3.22897	3.10991	2.95633	3.92659	0	0.910447	-0.447338	-4.93337	3.70858	6.16098	4.23327	1.59559	0.882192	6.31893	-0.402414	0	6.10329	0.773923	6.7974	7.42475	1.62725	1.91115	1.18862	2.95633	3.58273
5 uM cBLM rep2	0	5.3151	2.38507	-0.272497	4.34187	2.1309	1.15777	5.47731	-1.89549	2.67974	1.72962	4.90484	1.32063	0.749176	3.19675	2.97864	3.71872	0.440964	5.79477	3.28186	1.1261	-0.469484	3.0313	4.3662	4.19833	2.64043	0.166661	2.50017	0.938967	1.37554	3.80016	1.98744	6.59641	3.28186	4.72764	2.52471	0.877825	2.97864	4.84239	1.87793	6.57277	4.57997	7.76333	2.67974	5.37322	6.63035	1.66031	-1.68949	4.53168
8uM cBLM rep1	0	7.9024	-1.84029	-3.56545	4.49608	-0.682684	-3.53597	3.66742	-1.44794	2.72992	0.829681	-4.47274	1.41183	4.56165	0.403375	1.14563	-1.46587	0.421219	1.56942	-0.943492	-1.70065	1.40845	-0.725665	1.56942	0.452596	-4.89462	-0.346394	3.53797	1.87793	3.22496	5.70688	-1.31412	5.24876	5.32157	3.87578	0.164155	-2.88241	4.01644	0.617036	1.40845	-0.469484	1.7798	0.188692	4.63016	1.14787	6.17858	4.96437	-1.73851	2.6704
8uM cBLM rep2	0	3.90665	0.504916	-1.68095	7.31298	-4.45402	1.62285	3.58577	-1.43478	2.69646	1.27129	1.15447	5.18796	3.12323	3.22028	4.91947	6.14719	2.30354	2.00537	3.80112	2.51486	3.28638	-1.18745	4.86251	4.22873	2.65042	0.150322	6.35488	3.28638	1.36896	2.39171	0.1171	2.78988	5.72883	7.17461	3.91346	2.26007	5.87641	7.71965	6.10329	4.69484	6.49694	6.83334	5.07176	2.09124	6.16529	4.01657	3.39858	7.37855
16 uM cBLM rep1	0	6.91203	5.70467	4.36324	10.805	4.96327	5.83281	7.51854	7.43276	10.3253	7.47494	2.55412	2.84054	6.44957	8.03276	5.92133	10.0348	9.30192	9.18176	10.6103	6.22804	6.10329	2.55412	7.277	10.994	4.08551	4.76346	11.1845	8.92019	8.36734	9.47825	5.15998	8.11632	10.1284	8.68262	7.62665	5.49405	11.663	10.1341	11.7371	7.98122	9.37517	14.5338	10.3253	8.64312	14.6669	8.72798	8.01172	13.069
17 uM cBLM rep2	0	4.47894	5.70467	2.03224	6.91203	2.61033	1.14897	3.65381	4.62902	5.5747	6.99988	0.212202	4.27939	5.97676	2.78217	7.83521	6.19786	4.62902	5.37223	6.75491	8.09285	2.8169	3.02251	3.46747	6.19786	0.775813	1.97924	5.44286	4.69484	6.03089	8.06316	4.69809	11.4736	7.71876	8.20069	5.76184	4.0987	5.92133	8.70557	6.57277	6.57277	6.52482	5.44286	11.2754	9.1115	3.81788	5.90445	8.47576	5.97676
Related to Figure 2B		replicates 1-3 are coming from one independent experiment. Replicates 4-6 are coming from second independent experiment. We combine all the repeats from both of the experiments together.
normalized to 0uM cBLM per condition per time point
8uM cBLM
[sec]	0	15	30	45	60	75	90	105	120	135	150	165	180	195	210	225	240	255	270	285	300	315	330	345	360	375	390	405	420	435	450	465	480	495	510	525	540	555	570	585	600	615	630	645	660	675	690	705	720
ATP only rep1	105.208	104.304	105.729	102.591	107.325	100	105.705	101.015	107.836	101.325	108.103	109.596	105.405	105	103.866	102.329	106.177	105.734	101.821	103.636	94.4972	88.3978	93.3206	92.8433	95.6947	100.196	91.3306	96.4948	95.9267	102.911	106.638	103.896	106.114	102.564	105.689	111.061	106.388	109.955	111.213	107.143	107.24	111.899	109.84	110.599	110.959	110.706	107.586	109.404	115.278
ATP only rep2	104.688	98.7342	97.9167	103.627	98.6371	100	99.6644	100	97.615	95.8609	104.483	97.9798	99.8311	104.5	102.353	102.829	102.17	105.734	99.8344	104.132	114.421	107.182	109.351	110.251	110.959	113.163	116.129	117.526	117.312	119.751	129.122	124.675	125.109	127.564	127.352	132.054	127.533	137.104	130.435	132.589	131.674	137.986	134.554	129.954	137.671	133.941	142.069	136.927	141.667
ATP only rep3	102.604	100.759	104.688	104.145	99.6593	99.4898	100.671	97.9695	100.681	99.3377	105	101.515	99.8311	100.5	102.857	102.829	103.673	102.698	100.828	98.1818	115.56	111.05	117.366	116.634	119.765	122.004	120.363	121.237	127.699	124.116	130.407	130.519	131.004	137.821	131.291	142.889	137.445	139.14	137.986	139.955	133.032	142.792	139.359	143.779	136.986	140.091	146.897	139.679	148.611
ATP only rep4	117.483	114.643	112.892	116.52	117.596	119.686	116.078	118.519	120.209	116.096	113.722	116.949	113.345	117.617	115.7	116.61	119.584	124.211	122.417	116.897	120.434	118.543	117.505	119.731	123.15	123.445	137.956	128.141	131.156	133.5	133.846	133.333	132.824	138.931	140.863	135.678	140.506	130.867	137.209	142.188	138.579	136.224	140.102	130.597	139.589	137.468	133.5	137.565	137.056
ATP only rep5	116.434	118.929	114.46	114.411	118.118	119.686	117.668	123.28	122.3	119.692	117.839	114.407	114.905	113.472	119.283	110.959	116.464	121.579	117.688	120.517	117.722	121.192	115.536	117.713	115.99	124.163	124.818	129.648	130.402	133.5	130.769	128.788	129.771	135.115	137.056	131.91	138.228	130.867	137.984	141.406	140.863	133.929	139.34	135.821	142.674	134.43	135	137.565	139.34
ATP only rep6	122.203	125.357	123.868	124.429	120.209	126.481	129.859	129.63	123.868	127.911	129.16	126.61	119.584	124.352	126.451	123.288	128.423	127.895	131.349	130.862	130.199	136.424	128.665	131.166	139.618	139.952	140.146	140.201	146.985	144.75	147.692	143.182	148.092	141.985	146.193	138.693	147.342	143.112	153.488	151.562	153.046	145.408	147.716	148.507	153.47	153.418	151.5	144.56	154.569
ATPgS only rep1	100	99.4898	100.685	103.503	97.2835	100.341	104.663	100.51	101.199	101.186	99	101.351	100.832	101.678	98.6777	103.015	101.318	102.872	103.618	101.637	100.824	99.3475	100	103.748	103.093	96.3934	99.3277	102.538	100.503	97.5124	99.6575	101.163	97.6744	101.026	98.01	102.525	96.8543	101.868	101.193	101.345	98.3444	98.8411	100.681	100	100.681	101.005	96.9697	95.7237	98.8353
ATPgS only rep2	107.692	105.612	108.39	110.858	101.868	109.044	110.363	108.673	107.363	108.305	104	110.473	105.324	104.698	104.132	108.04	103.789	106.926	110.033	104.583	106.26	104.241	105.051	105.792	110.825	103.279	105.882	107.614	106.03	106.468	108.904	101.661	101.661	106.667	104.975	106.566	101.821	106.961	100.681	106.891	101.325	102.318	109.37	103.046	104.77	106.03	107.071	104.605	102.329
ATPgS only rep3	104.103	104.082	100.685	107.18	100.34	101.877	103.627	104.592	101.199	103.729	106.5	102.365	96.8386	106.711	101.157	104.02	99.341	103.885	103.125	105.074	100.329	98.3687	103.535	104.259	107.216	100.328	105.378	103.046	98.4925	100	104.281	104.651	103.654	104.615	99.005	103.535	98.8411	104.924	104.77	104.37	102.815	100.331	104.77	103.553	105.792	103.015	105.556	100.164	103.328
ATPgS only rep4	120.419	117.637	123.717	118.974	117.368	117.708	119.377	122.203	125.926	121.678	123.649	126.261	124.731	120.419	123.993	128.201	121.034	121.034	122.184	119.58	123.878	127.119	121.442	122.951	130.483	122.162	128.102	121.841	122.426	123.37	127.86	125.912	122.852	123.75	124.497	120.536	123.949	126.691	122.383	124.457	123.049	126.86	123.118	126.032	126.944	120.108	123.022	124.731	123.339
ATPgS only rep5	120.419	118.151	124.248	122.564	121.579	130.208	127.163	124.825	123.81	126.923	115.034	125.739	129.57	125.131	124.518	127.163	123.621	123.621	126.343	132.168	124.417	128.249	123.66	125.137	128.253	125.946	127.007	127.256	130.147	127.174	127.86	127.555	128.885	123.75	123.949	123.214	127.239	128.336	123.466	131.522	126.316	132.849	129.57	128.725	127.486	124.955	128.417	128.495	129.264
ATPgS only rep6	126.702	121.747	126.903	127.692	127.895	126.042	126.644	131.119	130.688	125.35	122.635	123.13	133.871	130.366	129.247	129.758	129.828	130.345	131.023	132.168	130.88	133.333	133.641	130.601	131.599	131.351	131.934	133.213	135.11	136.413	134.502	133.029	136.563	131.786	134.369	135	134.918	130.53	135.379	134.239	133.394	135.572	127.957	130.341	134.539	131.957	134.353	134.946	137.343
subtraction of the first data point
8uM cBLM
[sec]	0	15	30	45	60	75	90	105	120	135	150	165	180	195	210	225	240	255	270	285	300	315	330	345	360	375	390	405	420	435	450	465	480	495	510	525	540	555	570	585	600	615	630	645	660	675	690	705	720
ATP only1	0	-0.904536	0.520833	-2.61766	2.11705	-5.20833	0.496365	-4.1931	2.62812	-3.88383	2.89511	4.38763	0.197072	-0.208333	-1.34279	-2.87888	0.968628	0.525225	-3.38714	-1.57197	-10.7112	-16.8105	-11.8877	-12.365	-9.51362	-5.01187	-13.8777	-8.71349	-9.28165	-2.29773	1.42978	-1.31223	0.905204	-2.64423	0.480945	5.85261	1.17933	4.74642	6.00448	1.93452	2.03149	6.69098	4.63148	5.39075	5.75057	5.49782	2.37787	4.19534	10.0694
ATP only2	0	-5.95332	-6.77083	-1.06056	-6.05036	-4.6875	-5.02307	-4.6875	-7.07251	-8.82657	-0.204741	-6.7077	-4.85642	-0.1875	-2.33456	-1.85888	-2.51722	1.04606	-4.85306	-0.555269	9.73375	2.49482	4.66365	5.56395	6.2714	8.47556	11.4415	12.8383	12.6241	15.063	24.4346	19.9878	20.4217	22.8766	22.6648	27.3667	22.8455	32.4166	25.7473	27.9018	26.9867	33.2988	29.8663	25.2664	32.9837	29.2533	37.3815	32.2391	36.9792
ATP only3	0	-1.84467	2.08333	1.54091	-2.94488	-3.11437	-1.93303	-4.63462	-1.92274	-3.26642	2.39583	-1.08902	-2.77309	-2.10417	0.252976	0.224452	1.06862	0.0939784	-1.77635	-4.42235	12.9556	8.44556	14.7622	14.0303	17.161	19.3998	17.7587	18.6329	25.0944	21.5123	27.8027	27.9153	28.4002	35.2163	28.6869	40.2852	34.8408	36.5361	35.3821	37.3512	30.4275	40.1876	36.7551	41.1746	34.3821	37.4869	44.2924	37.0747	46.0069
ATP only4	0	-2.83966	-4.59053	-0.962307	0.113301	2.20389	-1.40478	1.036	2.72654	-1.38663	-3.76039	-0.533365	-4.13763	0.134063	-1.78286	-0.872928	2.10154	6.72801	4.9343	-0.585966	2.95148	1.06053	0.022953	2.24842	5.66784	5.96246	20.4737	10.6582	13.6733	16.0175	16.3636	15.8508	15.3419	21.4488	23.3804	18.1959	23.0238	13.3848	19.7268	24.705	21.0962	18.742	22.619	13.1145	22.1062	19.9858	16.0175	20.0822	19.5733
ATP only5	0	2.495	-1.97364	-2.02232	1.6849	3.25284	1.23428	6.84686	5.86609	3.25821	1.4052	-2.02679	-1.52889	-2.96206	2.84971	-5.47466	0.030905	5.14538	1.2547	4.08367	1.28795	4.75849	-0.897461	1.27944	-0.443113	7.72911	8.38395	13.2147	13.9684	17.0664	14.3357	12.3543	13.3374	18.6809	20.6223	15.476	21.7943	14.4338	21.5509	24.9727	24.4294	17.495	22.9065	19.3873	26.24	17.9968	18.5664	21.1312	22.9065
ATP only6	0	3.15435	1.6648	2.22603	-1.99374	4.27804	7.65586	7.42683	1.6648	5.70816	6.95672	4.40737	-2.61874	2.14953	4.24771	1.08487	6.22008	5.69194	9.14571	8.65927	7.99612	14.221	6.46241	8.96312	17.4153	17.7494	17.9432	17.9982	24.7821	22.5472	25.4895	20.979	25.8888	19.7819	23.9901	16.4907	25.139	20.9094	31.2856	29.3597	30.8429	23.2054	25.5129	26.3047	31.2676	31.2149	29.2972	22.3568	32.3657
ATPgS only1	0	-0.510204	0.684932	3.50263	-2.71647	0.341297	4.66321	0.510204	1.19863	1.18644	-1	1.35135	0.831947	1.67785	-1.32231	3.01508	1.31796	2.87162	3.61842	1.63666	0.823723	-0.652529	0	3.74787	3.09278	-3.60656	-0.672269	2.53807	0.502513	-2.48756	-0.342466	1.16279	-2.32558	1.02564	-1.99005	2.52525	-3.1457	1.86757	1.1925	1.34454	-1.65563	-1.15894	0.681431	0	0.681431	1.00503	-3.0303	-4.27632	-1.16473
ATPgS only2	0	-2.08006	0.698103	3.16584	-5.82474	1.35206	2.67039	0.981162	-0.329294	0.612777	-3.69231	2.78067	-2.36785	-2.99432	-3.56008	0.347893	-3.90318	-0.766632	2.34059	-3.10966	-1.43201	-3.45087	-2.6418	-1.90014	3.13243	-4.41362	-1.80995	-0.0780945	-1.66216	-1.22465	1.2118	-6.03118	-6.03118	-1.02564	-2.71718	-1.12665	-5.87112	-0.731357	-7.01088	-0.801551	-6.3678	-5.37443	1.67737	-4.64662	-2.92229	-1.66216	-0.621601	-3.08704	-5.36286
ATPgS only3	0	-0.0209314	-3.41763	3.07782	-3.76301	-2.22543	-0.475621	0.489273	-2.90393	-0.373751	2.39744	-1.7377	-7.26396	2.60885	-2.94554	-0.0824636	-4.76154	-0.217429	-0.977564	0.971086	-3.77307	-5.73389	-0.567211	0.15638	3.11393	-3.7747	1.27559	-1.05688	-5.6101	-4.10256	0.178258	0.548599	-0.448079	0.512821	-5.09759	-0.567211	-5.2615	0.821035	0.667453	0.267184	-1.28799	-3.77144	0.667453	-0.549265	1.6896	-1.08749	1.45299	-3.93809	-0.774777
ATPgS only4	0	-2.78186	3.29797	-1.44449	-3.05043	-2.71051	-1.04169	1.78395	5.50708	1.25947	3.2298	5.84202	4.31233	0	3.57415	7.78184	0.615635	0.615635	1.76486	-0.838429	3.45907	6.6998	1.02293	2.53197	10.0644	1.74331	7.68334	1.42231	2.00762	2.95072	7.44093	5.49356	2.43307	3.33115	4.07841	0.116866	3.52996	6.27219	1.96382	4.03767	2.63015	6.44141	2.69943	5.61347	6.52509	-0.311128	2.60273	4.31233	2.92047
ATPgS only5	0	-2.26816	3.82894	2.14525	1.1601	9.78949	6.74378	4.40633	3.39068	6.50423	-5.38506	5.32028	9.15104	4.71204	4.09954	6.74378	3.20184	3.20184	5.92431	11.749	3.99767	7.82974	3.24104	4.71776	7.83394	5.5271	6.58845	6.83747	9.72821	6.75506	7.44093	7.1359	8.46598	3.33115	3.52996	2.79544	6.82064	7.91753	3.04686	11.1029	5.89694	12.4305	9.15104	8.30647	7.06759	4.53627	7.99842	8.07578	8.84507
ATPgS only6	0	-4.955	0.201084	0.990737	1.19317	-0.659904	-0.0579721	4.41731	3.98626	-1.35192	-4.06644	-3.57114	7.1694	3.66492	2.54536	3.05621	3.12602	3.64326	4.32096	5.46626	4.17814	6.63176	6.93983	3.89952	4.89694	4.64978	5.23274	6.51143	8.40872	9.71147	7.80027	6.32763	9.8615	5.08414	7.66772	8.29843	8.21616	3.82859	8.67749	7.53756	6.69226	8.87012	1.25542	3.63954	7.83731	5.25534	7.65095	8.24467	10.6413
[truncated: 152 more columns]

## Sheet: datasheet S7
										siDhx36 vs siControl
										primer pairs #1	siDhx36	gapdh	dCT	2^-dCT	2^-dCT /AVG			primer pairs #2	siDhx36	gapdh	dCT	2^-dCT	2^-dCT /AVG
										kdDHX36repeat1	27.0999	18.8124	8.28751	0.00320045	0.498056			kdDHX36repeat1	27.3076	18.8124	8.49516	0.00277141	0.431288
										kdDHX36repeat2	26.7304	18.7056	8.26568	0.00324925	0.50565			kdDHX36repeat2	26.9713	18.7056	8.26568	0.00324925	0.50565
										kdDHX36repeat3	25.6541	18.5246	7.33522	0.00619268	0.963708			kdDHX36repeat3	25.8598	18.5246	7.33522	0.00619268	0.963708
										siContrl#5repeat1	25.9588	18.7141	7.19875	0.00680707	1.05932			siContrl#5repeat1	25.9129	18.7141	7.19875	0.00680707	1.05932
										siContrl#5repeat2	25.8618	18.8589	7.28049	0.00643211	1.00097			siContrl#5repeat2	26.1393	18.8589	7.28049	0.00643211	1.00097
										siContrl#5repeat3	25.8798	18.6398	7.3716	0.00603849	0.939712			siContrl#5repeat3	26.0114	18.6398	7.3716	0.00603849	0.939712
														0.00642589								0.00642589
											avg	std							avg	std
										siRNA Control	1	0.0598098						siRNA Control	1	0.0598098
										KD Dhx36	0.501853	0.00536986						KD Dhx36	0.468469	0.0525821
										siBlm vs siControl
											siBlm	gapdh	dCT	2^-dCT	2^-dCT /AVG
										kdBlm repeat1	28.0656	19.8288	8.23673	0.00331511	0.468421
										kdBlm repeat2	27.3071	19.3815	7.92558	0.00411303	0.581167
										kdBlm repeat3	27.7249	19.4358	8.28912	0.00319688	0.451715
										siContrl#5repeat1	26.4036	19.4351	6.96847	0.00798512	1.12829
										siContrl#5repeat2	26.7472	19.3111	7.43607	0.00577456	0.815938
										siContrl#5repeat3	26.508	19.4437	7.0643	0.00747192	1.05577
														0.0070772
											avg	std
										siRNA Control	1	0.163474
										KD Dhx36	0.500434	0.0704136

## Sheet: datasheet S9
Repeat 1	siControl	Dhx36 KD	Blm KD						Repeat 2	siControl	Dhx36 KD	Blm KD						Repeat 3	siControl	Dhx36 KD	Blm KD
	8.69274	9.82806	7.6425							9.14216	9.55871	10.2728							9.07622	11.0681	9.37636
	9.86504	9.40925	8.50683							8.40981	10.3839	10.468							8.94764	10.0674	9.71861
	13.107	8.70601	9.59497							10.4099	9.13641	9.65966							8.85689	9.3688	9.41082
	6.84566	10.3727	8.99307							8.85727	9.36385	10.0259							9.66109	9.03685	9.80862
	7.36806	9.68949	8.33713							8.55189	9.81393	10.212							8.80294	8.93066	9.08911
	8.12042	11.3623	10.0259							7.46346	11.0102	10.4833							9.43136	10.248	8.74874
	8.86343	10.4895	11.3154							8.56096	9.28388	10.3575							9.45603	9.63122	9.31305
	9.82125	9.13114	7.75727							9.14622	9.72831	10.5951							9.71981	9.07984	9.71969
	10.1306	9.80902	11.0507							8.89192	8.99271	9.47284							9.27444	9.69987	8.52412
	7.20317	9.56437	7.45673							9.03393	10.1139	9.37932							9.04953	10.8821	10.0997
	8.30975	11.4213	9.96553							10.253	11.3779	9.03536							10.4816	10.8001	10.2662
	8.37444	10.9904	9.20404							10.4041	10.2667	9.83185							8.91698	8.90793	9.60091
	9.36709	9.48929	10.1903							8.64457	9.43554	9.64372							9.5025	10.0269	8.96902
	11.3232	9.432	10.8272							9.81056	10.3762	9.33181							9.23087	9.51016	9.12544
	9.70499	9.11678	9.0632							8.0141	10.6851	8.70049							9.20655	9.35405	9.42998
	10.3055	9.48536	8.77631							8.51423	9.7456	10.2501							8.77259	10.0627	10.0322
	10.913	9.43035	8.46118							9.03182	11.6035	9.84222							9.61787	9.52262	10.5218
	8.43868	9.78259	10.457							9.98266	9.63094	9.42175							9.32458	9.05593	9.02953
	8.6974	9.99141	9.63564							9.70481	9.21646	9.51081							8.52845	8.88004	8.76642
	9.23867	10.0279	10.4079							10.9451	10.209	9.82058							9.72357	9.1898	9.21032
	8.13316	10.3111	8.13938							8.64905	8.89177	9.57642							9.34285	9.68327	9.32875
	8.19841	10.431	8.9502							8.78863	9.54883	10.7996							8.45584	8.99427	9.80199
	9.39699	11.2149	8.20978							8.08166	9.51324	9.37733							9.79078	8.45099	9.87428
	8.49592	9.83092	8.73733							8.14312	10.0218	9.3553							9.86039	9.65212	9.47098
	10.0252	11.7895	12.839							8.69823	10.1581	9.63192							9.02745	10.7402	8.41515
	8.56236	10.6099	11.4752							9.23843	10.7622	9.60381							9.02814	10.4438	9.15798
	9.44587	9.37515	9.68058							9.72451	9.20086	9.3172							9.63312	9.1968	9.45216
	8.75029	9.66278	7.42695							9.01463	9.89759	9.90553							9.25341	8.75773	10.4866
	7.34109	10.5565	7.47431							9.29823	9.33063	9.52705							9.31481	8.85836	8.62188
	10.1552	10.3019	8.97175							9.21283	11.8498	10.1365							9.08959	10.6069	8.60077
	8.90667	10.2856	9.51655							8.67339	10.0099	9.62385							9.13104	8.8822	9.66684
	9.58164	9.73515	8.83292							8.8616	9.46625	9.47665							9.18681	9.35772	8.54418
	8.65709	10.1876	10.2892							9.86745	9.92908	9.54651							9.11318	10.4686	8.43502
	10.2799	10.1364	9.92574							8.87082	9.12272	9.74628							9.79281	9.68927	9.47829
	9.42969	9.60849	8.58488							9.26537	9.46614	11.6587							10.0825	11.0982	9.64171
	8.4392	9.53	8.43388							8.46065	9.88679	9.21414							8.26658	9.11847	8.89075
	8.37169	9.41538	9.50728							9.67193	9.69139	9.37751							9.44755	9.82646	11.1492
	9.11597	9.25863	9.27726							9.15898	11.8392	10.0631							9.82403	9.26633	9.62337
	10.7938	9.58303	9.37979							8.56535	11.3832	10.3517							9.0803	9.11406	9.67028
	8.30195	9.95805	11.3239							9.16553	9.96516	9.59333							8.17328	9.02863	9.23526
	9.64888	9.32146	11.6966							9.07437	9.05637	8.95083							8.83285	11.5604	9.36313
	9.12785	9.66444	8.9895							10.0106	9.27647	9.62052							9.30194	8.67376	10.2831
	8.47899	10.182	8.90983							9.33939	9.39797	9.5959							9.31844	10.5759	9.05899
	8.74671	10.0335	9.77625							9.28072	11.5264	9.13019							9.45328	8.93154	8.81839
	7.8471	9.21503	8.85602							8.89662	9.88955	9.74847							9.20735	11.1936	9.00776
	7.72551	9.2826	12.6108							9.48839	9.65768	10.2174							8.57657	9.3958	8.87539
	8.86297	10.4669	10.8362							9.90161	9.99222	11.6373							8.86023	9.02847	9.62019
	9.06588	9.59419	9.32777							9.20637	9.18665	9.98771							9.22862	9.77337	9.10322
	7.46743	10.7529	11.9444							9.62851	9.52421	9.57987							9.08603	9.5364	10.2754
	9.94806	9.2353	10.3496							9.31439	9.79364	10.3988							9.6382	9.00336	9.29298
	8.61033	9.5258	9.50145							8.7015	9.33906	9.06042							9.06848	8.21307	9.12746
	10.9238	11.3054	8.80604							9.00165	9.82347	9.64052							9.53594	10.7262	10.3561
	8.14581	9.49237	11.2603							8.96003	9.62676	9.48645							11.5723	10.609	9.88679
	9.75546	9.56074	12.1026							9.53605	10.3379	9.71424							9.01743	9.08095	10.5578
	9.03998	9.13056	10.2704							8.84325	10.1954	9.0845							8.66799	9.44399	9.22537
	9.08881	9.8357	12.2501							9.12456	9.44864	10.4886							9.81863	10.9237	9.30259
	8.88751	9.38303	9.89348							10.2972	9.51912	9.37357							9.29715	9.74181	9.1382
	9.50569	10.2343	9.86168							9.14588	10.1378	9.95641							8.79451	8.77122	9.40733
	7.79686	9.24948	8.82143							8.72582	9.42724	9.38052							9.08421	11.2073	9.49667
	8.7019	9.56324	8.55081							9.45505	9.39423	10.4414							9.11752	10.9096	10.4175
	9.11559	9.48214	7.8087							8.54221	9.81811	9.90116							9.16981	9.90858	10.1706
	10.1133	9.7403	12.7992							9.35587	9.70143	9.25125							8.57413	8.66308	9.12534
	8.05737	11.8	12.1526							10.0335	9.09693	10.4702							10.1251	8.73993	9.26294
	8.1686	8.78341	11.3473							8.59828	9.70349	10.2517							8.68757	11.0584	9.77933
	7.75271	9.45779	8.53406							7.96131	9.69363	10.2117							9.14153	9.10504	8.68306
	8.67165	9.64565	10.7999							8.81267	10.026	10.0394							8.67721	8.08038	8.63259
	10.5397	9.92745	11.3481							8.80708	9.46746	9.51168							8.93927	7.97652	9.57763
	8.46707	9.38134	8.48737							8.92566	9.31955	9.91186							9.00823	10.1409	9.42466
	8.18706	9.95156	11.2552							9.80064	9.80782	9.2597							9.22493	10.372	9.27864
	9.36064	8.86987	12.8892							9.51096	9.69494	9.25845							8.72179	9.28802	9.5905
	7.61131	11.3652	8.36737							9.28183	9.62143	9.33633							8.96381	8.89129	9.18368
	9.55759	9.176	8.40643							8.57029	9.49563	9.77608							10.2196	8.98646	10.391
	9.09486	12.0097	10.5687							9.45986	9.23793	8.84313							9.80398	8.85682	9.88089
	8.11065	9.11769	8.51197							8.80876	10.6675	9.32195							8.91091	8.75002	11.1951
	7.71061	11.4974	9.15392							8.88548	11.107	10.0291							8.81975	8.57442	8.73636
	9.52601	11.4984	9.67032							9.09776	9.83838	10.3934							9.77922	8.54747	8.5757
	9.64747	9.38666	10.2125							8.45925	10.3297	10.0342							8.73074	9.08298	9.37301
	8.19299	10.0304	8.12996							9.76938	10.8602	10.2226							9.18901	10.3762	9.32674
	7.93916	8.6268	9.57365							8.86077	10.0108	9.90237							9.11342	8.45064	10.5153
	8.85259	9.93691	9.808							9.41074	9.73744	9.75891							8.83894	8.70018	9.75071
	9.28632	9.43552	9.27242							9.86016	10.7592	9.9581							8.40542	9.36051	8.50891
	8.89223	9.64808	9.14546							9.00129	9.6871	10.476							9.45359	10.0056	8.70087
	8.48551	9.67736	8.58112							9.26716	10.8405	9.23038							9.12544	8.51317	9.47767
	7.73698	12.35	9.44054							8.67807	9.96653	9.06491							8.87533	9.4684	8.85889
	9.27399	10.4211	10.5233							9.53968	9.31524	9.49479							9.16295	10.0614	8.72175
	7.232	9.49694	12.8092							9.07194	11.0831	9.71326							8.90436	8.58244	8.7634
	8.18623	11.2219	10.2036							8.93853	11.6063	9.62579							9.90264	10.8549	9.48459
	7.89682	9.13391	10.8322							9.69661	9.5201	9.57853							8.39312	9.38724	9.06395
	7.7357	9.21341	8.87658							8.46476	11.5211	9.27418							9.15424	8.29588	9.17292
	8.73891	9.69964	8.06184							9.37719	10.1048	10.6267							8.79104	8.54811	10.5428
	7.99607	9.15017	9.21856							8.85112	10.7607	9.55133							10.0149	8.97397	9.70605
	8.28507	9.3249	11.6314							10.5217	10.0004	9.5811							9.14801	9.09424	8.96085
	8.50684	10.5702	9.77818							9.0811	10.1801	9.4684							9.13315	10.4253	9.43175
	8.62207	8.61712	8.48667							9.4476	9.37162	9.21358							8.75463	11.1485	9.47469
	9.28524	9.74604	7.53122							9.53546	8.95601	9.22577							9.49357	8.59394	11.6893
	9.19494	9.62794	8.42386							9.96739	10.1708	9.22832							9.44281	8.76341	8.70446
	7.66412	9.23899	9.07704							8.99147	10.2399	9.68682							9.67552	10.6387	9.38046
	8.0865	9.67392	7.64698							9.42211	10.273	10.1117							9.82535	9.61715	9.60059
	8.05224	9.22109	10.5526							8.04991	10.0167	8.87112							8.9828	10.8872	9.1299
	8.83019	9.53633	8.51829							9.02315	10.1852	8.99681							8.52894	10.1879	9.47098
	7.60752	9.81897	9.93094							8.62653	9.49449	9.991							8.98945	9.80402	9.18006
	8.79637	8.86625	9.25209							9.18482	9.28109	9.20222							9.43794	9.26691	9.4416
	7.73714	9.59536	8.97658							9.01085	11.6757	9.63947							9.68577	9.93036	9.41624
	6.84609	10.5457	12.6819							9.153	10.0137	10.0306							8.65083	8.86466	10.1451
	8.86229	9.45519	10.3372							8.79721	10.3523	9.14193							9.08559	8.9363	9.08663
	7.96701	11.2661	7.87519							10.749	11.148	9.16281							10.2515	8.89057	8.96816
	7.5115	9.76362	13.0522							9.3183	9.71413	10.1708							8.76933	9.59587	8.58506
	7.8949	9.89155	12.4686							8.49184	9.51738	9.84587							9.29715	8.81331	9.17369
	9.16238	10.052	10.105							8.67831	10.0508	9.70479							9.50223	10.6964	9.6118
	7.91759	9.42292	8.06596							8.41969	9.85417	10.2379							9.11539	11.2012	9.93807
	8.92387	9.22911	10.4495							8.84595	10.3023	9.50687							9.60312	9.46284	9.89216
	9.27943	12.1723	9.94724							8.29451	9.61704	9.44297							9.11102	8.62413	8.96298
	10.3079	10.1991	8.16151							8.39735	10.1384	9.68126							9.43153	9.88191	10.1287
	7.61132	9.19823	9.00149							8.43206	11.8231	9.89532							8.4801	9.37652	10.3054
	9.18814	9.43111	10.2211							11.654	9.98428	9.21121							9.41205	9.37868	9.50672
	8.84102	10.5207	10.4005							8.15658	9.56479	9.45678							8.33039	8.6754	9.09374
	8.68756	9.50311	9.69208							8.72021	10.1043	9.25039							9.03816	9.14068	9.35972
	10.4022	8.32929	8.77748							8.63048	10.7885	9.73631							9.2527	8.54239	10.5614
	7.82876	10.6311	10.4758							8.68923	10.2979	9.74933							8.41351	9.11262	9.38345
	8.96866	10.0707	9.18196							8.452	9.78095	10.2624							9.21468	8.19985	8.44467
	8.2559	8.52717	8.2114							10.1967	10.9619	9.5428							8.94895	8.75804	11.8789
	7.83781	9.31703	9.57659							8.62249	9.58859	9.59584							9.08847	8.7218	9.20407
	7.91849	9.67336	9.92917							8.43021	9.74716	9.10552							9.30222	8.82744	11.6618
	8.57593	8.90564	10.8984							8.52646	10.9801	10.0947							9.27325	8.72236	8.13706
	9.36328	9.58433	9.40315							8.56007	9.54454	9.96428							10.0336	8.83672	10.4748
	8.90541	10.8571	8.59257							8.1809	10.2029	9.51126							9.86483	9.02273	9.86788
	8.12048	9.81296	9.43516							8.67038	9.36905	9.70863							9.07328	8.54796	9.64582
	7.85568	9.18381	8.42106							8.58211	10.8142	9.50793							10.1593	8.68314	10.5101
	8.05657	11.1059	8.2583							8.13972	10.4252	10.1069							10.5323	8.55913	8.79243
	7.11231	9.30842	8.37333							8.23108	10.8464	9.8459							9.39366	10.6367	9.0559
	8.95955	9.08409	8.84182							9.29864	9.49276	9.48828							9.37658	8.75298	9.13744
	8.96088	9.66779	9.67129							10.7974	10.6106	9.91824							8.62843	9.93929	9.37661
	8.1943	10.943	12.7495							8.67122	10.6553	9.3904							9.07552	8.90226	9.3853
	7.74295	9.30921								8.97323	9.33671	10.6462							9.39277	8.74155	9.18617
	8.56748	10.0299								8.38665	9.94113	9.34259							9.46226	9.10454	9.83509
	9.69853	9.69168								8.98667	11.578	10.3555							9.561	8.61915	9.55246
	8.14023	9.8834								8.86357	9.35541	10.4146							8.76554	9.24945	9.32057
	7.7123	9.74309								7.80637	9.33283	9.49049							9.29881	9.0823	9.20089
	10.7203	8.78805								9.1107	9.51651	10.1535							9.47092	8.91705	8.76211
	9.3746	9.98482								8.95961	11.4611	9.53658							9.12144	9.25446	9.89989
	8.39889	10.0766								9.22446	9.69602	8.69078							8.57241	9.05198	9.15072
	7.85893	9.35296								8.89196	9.86013	10.1943							9.01273	9.34481	9.71353
	7.51971	8.05305								8.96193	11.5876	9.64962							9.62491	9.83341	9.44048
	7.13827	9.66406								8.90124	9.78296	10.1226							9.2613	9.12357	9.81557
	9.37754	9.43807								8.45428	9.53415	10.1915							9.02057	10.1838	9.17859
		9.6663								9.80404	9.34576	9.40146							9.0785	8.53508	8.94369
		8.57943								8.63255	11.5598	10.4658							9.3304	9.92207	8.80182
		9.37804								9.1286	9.12045	9.26945							8.00805	9.67815	9.13088
		9.54074								9.09819	11.0186	9.86394							8.56205	9.53486	9.01914
		9.05569								9.34163	9.75844	9.64082							9.77071	9.28844	8.756
		8.84148								8.55458	9.27308	9.35809							8.96575	8.5322	9.48751
		9.60386								8.7811	9.01944	9.57161							9.81517	9.1053	9.06034
		8.74712								9.27297	10.1187	9.40935							9.23933	8.7318	8.90307
		10.0826								7.97766	9.82132	10.0212							9.09018	8.77678	9.43748
		9.75935								8.94555	10.3443	9.6617							8.42027	8.73957	10.7892
		9.5029								9.9073	9.16077	9.80455							9.30814	10.7087	9.29045
		10.8429								9.24071	9.58578	10.7031							8.08138	9.60711	8.87345
		8.81653								8.48608	9.79819	9.76723							9.4616	10.387	9.13134
		8.93823								10.7162	9.43808	9.85952							9.85655	9.05037	9.19087
		9.28449								8.58482	10.0042	9.18654							10.3526	10.9795	9.41907
		9.10867								8.75698	9.8666	10.4333							8.93026	10.8094	8.95836
		10.7289								9.15446	9.60769	10.2468							9.38007	9.10324	10.1095
		10.2464								9.49671	9.47376	9.2396							8.49752	11.3298	8.87425
		9.91759								8.88502	10.8287	9.35236							9.23767		8.87311
		10.3293								10.5598	9.67962	9.4451							9.13838		9.32477
		10.672								9.15701	9.39098	9.82351							9.11821		9.17026
		10.001								10.124	9.83497	9.87194							8.81296		9.09444
		11.7891								8.6479	9.65168	9.55371							10.3917		9.83137
		8.97218								9.31616	9.89559	9.86897							9.30187		9.07395
		9.55927								8.76882	9.70986	10.4716							9.0995		9.2858
		10.1039								10.0007	14.42	9.41931							9.71844		9.79184
		9.51837								10.7494	9.59283	9.51799							9.62242		9.35695
		9.87609								9.17191	10.0577	9.18486							9.68016		9.45972
		10.0871								9.02425	9.99497	9.64245							8.76474		9.48933
		9.42977								8.9054	8.68471	9.57548							9.22419		9.55116
		11.2411								9.13265	9.90587	8.84777							8.28744		9.43524
		9.83082								8.85294	9.55809	8.47499							11.0728		9.46877
		9.27183								9.12346	8.57191	8.87244							8.6275		9.51627
		8.92434								9.36064	9.62561	9.85135							9.08703		9.46211
		10.9877								8.33211	9.67631	9.69583							9.14849		10.7098
		9.30924								8.54603	9.57605	9.79564							11.5833		9.18058
		9.6549								9.0673	10.4255	10.0838							9.66924		9.18582
		9.12249								9.27088	9.87856	9.89221							8.86789		9.36267
		9.10587								9.61975	10.2723	9.5561							8.8702		9.20844
		9.28478								8.83763	10.2751	10.761							9.05443		10.3019
		10.3068								8.85676	10.0591	9.36249							8.956		9.17454
		9.01431								8.78186	9.6722	9.64754							9.4728		9.89575
		10.1758								9.19449	9.50241	9.32281							9.56146		9.32745
		7.85907								9.02122	9.37682	11.2795							9.33958		9.02822
		9.94817								8.45917	9.68916	9.77406							9.80663		8.89623
		9.94705								8.87101	10.2637	10.488							9.78005		9.2621
		9.74843								9.07951	9.14572	9.87853							9.01033		9.42658
		9.25094								9.7398	10.4366	10.1643							8.62421		9.87241
		10.0113								8.92847	10.0316	9.78815							10.0886		9.79883
		8.99877								9.4538	10.0271	10.0222							9.58671		8.83368
		9.17217								9.56988	8.9962	9.67637							9.61165		8.87428
		10.1818								8.53902	9.91957	9.43735							9.08929		9.51596
		8.85492								8.81203	9.97807	9.63908							10.1329		9.11101
		10.1712								8.4175	9.94758	10.1568							9.71926		8.66467
		9.24053								9.95563	11.8268	9.27826							8.28714		9.76204
		9.08182								8.77311	9.38992	9.49316							9.36291		10.3149
		9.21221								8.85981	9.74951	9.60307							8.95506		9.84158
		9.11882								8.8869	11.5225	8.91171							8.90167		9.61116
		8.8874								8.61504	9.57215	9.00881							9.34003		9.13553
		9.66559								9.18737	11.4305	9.07897							8.92084		9.3899
		10.6922								9.25491	9.76698	9.44425							10.2307		9.65116
		9.18641								8.52141	9.38689	9.31348							9.43113		8.96753
		8.91493								9.74313	9.34026	9.92106							8.81282		9.50038
		9.30066								10.241	9.74537	9.8304							8.86004		10.9353
		9.32324								9.20572	10.9027	9.83946							8.63514		10.2237
		9.75134								8.79552	9.56346	10.2949							9.10196		9.47301
		10.4267								8.99341	9.88369	9.58557							9.82888
		9.40917								8.84258	9.43138	9.31891							9.27743
		8.84774								8.49821	9.90898	8.92059							9.8061
		8.99701								8.9875	9.344	10.0834							8.90951
		9.2209								8.80799	8.91912	9.76741							9.04207
		11.6807								10.2191	9.49041	9.85312							9.51259
		10.2225								9.56177	9.03965	9.09462							9.20295
		8.25501								9.15889	10.0092	9.76004							9.53676
		8.92151								8.83873	8.81085	9.26386							9.1962
		9.98063								9.61313	9.17209	9.53629							8.95287
		9.7629								9.05201	8.98355	9.43218							9.23187
		10.8085								9.29324	10.1107	9.11524							9.74016
		9.55546								9.28718	9.77796	9.87622							9.01399
		10.3994								9.31901	9.31149	9.39991							8.89288
		10.3451								9.27893	9.13908	9.85373							9.12452
		9.7755								10.2779	9.31032	9.83413							9.05631
		10.3408								9.41739	9.79499	10.3569							8.67867
		9.85594								8.78307	9.21829	9.23279							8.67785
		9.46294								10.0541	9.43431	9.40493							9.26275
		8.93145								9.61025	10.1022	9.53114							9.26661
		9.31043								8.92064	9.57191	11.3796							9.06431
		8.9521								8.81268	9.19933	10.1341							9.19938
		10.3473								8.61218	9.45597	8.9695							9.2961
		9.69078								9.36867	9.66192	9.57537							10.5836
		9.40989								9.44599	11.1762	10.0287							8.17806
		10.6421								9.63603	9.80686	10.1174							9.95327
		10.1565								9.06456	9.9228	9.87023							9.15432
		9.00405								9.25322	11.7121	10.2658							9.45313
		8.98775								9.2392	9.77087	9.16576							9.30668
		10.0172								10.1056	9.31393	9.28635							10.0042
		9.68404								9.21203	9.90855	9.11242							9.02287
		10.6018								9.22087	11.014	9.40358							9.32743
		9.18809								9.894	9.22597	9.83225							9.73037
		8.99074								9.04896	11.2727	9.6146							8.80194
		9.95725								9.60485		9.03008							8.05746
		11.7553								9.34918		9.8213							7.97875
		9.66705								9.05331		10.073							9.15727
		8.67252								8.83226		9.75725							9.40517
		10.0106								10.303		9.19893							9.12632
		8.50656								8.84669		9.59694							9.62239
		9.15642								8.97321		9.28089							8.99207
		9.33508								10.548		9.34234							9.2469
		8.9394								8.87413		9.50147							8.59502
		9.22623								9.06691		9.15024							9.75269
		9.23684								10.0775		9.42634							8.56066
		9.62333								9.02513		9.06981							9.62172
		10.0152								9.24156		9.96916							9.36778
		9.37377								8.78548		10.1325							8.95238
		11.5929								9.28694		10.2139							9.37373
		11.2869								9.99615		9.60165							8.91841
		9.06434								10.8607		9.6014							9.40231
		10.4391								11.6816		10.8623							8.89902
		9.37757								11.2425		9.65049							10.0806
		9.12882								9.11876		9.75134							8.71488
		9.11081								9.07824		8.76355							8.59819
		10.0971								9.64799		9.29519							9.93886
		9.03707								8.46082		10.3199							9.46403
		10.0835								9.68569		9.90171							8.53434
		9.37339								8.58995		8.61402							9.55818
		8.71432								8.92655		9.56265							8.6441
		9.94996								9.12755		9.72434							9.42171
		9.22955								9.23922		11.0475							9.80362
		9.68263								9.53655		9.74776							7.97189
		9.73496								9.37902		10.8152							8.70719
		8.81903								9.56469		10							10.0615
		9.44152								9.45571		9.54591							8.98288
		9.43053								8.98033		9.04931							8.68436
		8.73929								9.01758		9.7018							8.86266
		9.33519								9.33835		9.30159							9.1072
		9.53707								9.21063		9.98613							8.88952
		8.86684								9.97856		9.26975							8.87998
		9.67357								8.9072		9.40794							8.79477
		9.11628								9.41677		9.23058							9.01934
		9.75957								9.40311		9.64281							9.35953
		10.5192								8.63157		9.41301							8.95194
		10.002								8.89854		9.431							8.92643
		9.75624								9.38787		10.8344							9.22871
		9.04483								9.11948		9.95726							8.55633
		9.83431								9.17321		9.64039							8.61924
		10.8362								9.62496		9.77758							9.37778
		9.23797								9.07649		9.91115							9.25367
		9.22519								9.63313		10.0327							9.48419
		9.04835								9.64304		9.74297							8.54873
		9.09064								9.28059		10.1704							9.75275
		8.19499								9.76299		9.9681							8.59223
		9.85939								9.11147		9.46937							8.93969
		9.02365								12.297		9.47023							8.97512
		9.2195								8.97104		9.59568							8.91623
		9.21482								9.83679		9.65561							9.49615
		10.115								9.63137		9.33179							9.48784
		8.93449								9.9988		9.92365							8.68585
		8.91899								8.97335		9.82288							9.77499
		9.64723								9.23465		9.84849							9.03982
		9.32495								9.37973		9.89579							8.77547
		8.98657								9.41952		9.04602							9.28691
		11.2298								9.52129		9.62813							9.84661
		11.3477								9.36012		10.0109							8.43429
		9.20381								9.54867		10.6882							8.71805
		9.20649								9.20532		9.71893							8.71227
		9.89709								9.407		9.85197							9.19249
		8.74457								9.92209		9.43515							8.84784
		8.76221								9.29644		10.1133							9.21654
		8.91848								11.1078		9.33319							9.70525
		8.80006								10.1633		9.77893							8.43286
		9.77351								9.00634		9.58159							10.1825
		10.4287								9.31156		9.54912							9.04336
		9.05308								9.02135		10.1714							8.52044
		10.6827								10.4268		8.50674							8.93336
		10.0696								9.24324		9.81668							8.23037
		9.77344								9.48216		9.62789							8.57108
		8.65243								9.26361		9.60993							8.85766
		9.11819								9.43526		9.96814							8.87763
		10.2086								9.53886		9.71944							9.32343
		9.06808								9.60381		9.29269							9.04508
		10.9951								9.13911		9.81793							8.38393
		10.5002								9.81495		9.35668							9.87544
		8.88663								10.1753		9.46041							8.96571
		9.08359								9.58949		9.50614							8.36537
		9.44316								9.27788		8.95433							8.93485
		10.5637								9.82603		9.26567							9.36805
		8.82711								9.54398		9.30361							9.30344
		9.05187								9.79847		9.52699							10.0539
		8.97907								9.62724		9.55235							8.60253
		9.17347								10.8778		9.09268							8.77563
		10.1285										9.10805							9.48541
		9.67698										8.83031							8.96751
		10.0352										9.2416							10.5494
		9.21974										9.34461							8.63267
		9.57743										9.34206							9.14421
		8.89593										9.61251							9.3097
		9.65425										9.60112							9.50701
		8.82578										9.29956							9.49128
		9.75138										8.77083							10.2881
		9.3683										9.85098							8.64588
		8.94979										9.03373							8.24201
		8.79504										9.25472							9.17089
		8.71031										8.79416							8.37459
		8.89966										9.36992							9.70045
		8.50798										10.5143							8.17006
		10.271										9.30416							9.02605
		8.96398										10.2307							8.90375
		9.61909										9.74796							9.07461
		9.3352										9.60636							9.07205
		9.02033										9.72169							9.07896
		9.76295										9.72585							9.33911
		8.6013										9.27565							8.86334
		9.04608										9.83103							8.88436
		9.18211										9.62647							9.93204
		9.59113										9.03197							8.975
		9.77831										8.76802							9.07531
		9.97944										8.89377							8.84323
		9.31846										9.43458							9.31215
		8.93596										9.52509							8.91792
		8.77878										9.60375							9.51433
		9.32876										9.55053							8.90335
		8.73994										10.1377							9.59116
		9.07179										9.64545							9.20813
		9.17698										9.16366							10.3261
		8.88984										9.64776							8.83493
		9.06006										9.64498							8.87844
		9.314										9.21869							9.19543
		9.45177										9.54145							8.63017
		9.03266										10.2358							9.86426
		8.65569										8.97574							8.55871
		9.82805										9.72293							8.19986
		9.42754										9.65442							9.18535
		10.0654										8.8668							9.58766
		9.16366										9.39791							8.90697
		10.0193										9.30394							8.88962
		9.27619										9.18515							8.73259
		8.88816										9.4198							9.64998
		10.03										9.84366							9.30154
		9.49216										9.03935							8.44268
		9.65871										11.6187							9.51419
		8.91746										8.44579							9.7441
		8.25578										8.97575							9.09364
		8.61038										9.57459							9.51957
		9.07192										8.66136							9.75179
		8.60486										9.11417							9.59392
		9.00639										9.00766							9.79964
		8.97815										10.8462							9.0839
		8.8845										8.48345							9.32918
		8.34622										10.4125							9.57745
		8.90985										9.24447							9.54319
		8.87733										9.45403							8.65825
		10.0963										9.4534							9.38553
		9.8562										9.25663							9.11911
		8.83727										8.896							9.3677
		9.66124										8.85805
		9.4837										8.92941
		9.01444										9.28394
		8.68598										8.96525
		9.70162										9.64868
		9.23549										9.58212
		9.57603										9.2032
		10.2637										9.22819
		11.2152										8.5866
		11.5458										9.55572
		9.21079										9.31332
		9.27748										8.80718
		9.40012										11.3505
		9.44755										8.86296
		10.3007										8.84093
		8.74353										8.52321
		8.88247										9.23262
		9.86302										9.56341
		9.96213										8.96877
		8.6463										9.214
		9.8202										8.8926
		9.16099										9.48933
		8.78433										9.3751
		11.641										9.42854
		9.29584										9.7529
		9.35392										8.93453
		8.65567										9.16862
		9.32879										11.0892
		9.32194										9.46422
		9.13055										9.23753
		9.1042										9.27457
		9.25073										9.73481
		9.74921										8.79741
		8.53893										8.72027
		9.55673										9.08763
		8.66562										8.88912
		9.74492										9.01935
		8.87847										8.87503
		9.48595										9.2007
		9.44463										9.68678
		9.25942										9.17361
		8.35065										9.03424
		9.18118										8.88377
		9.93828										9.52021
		9.37864										9.89011
		8.87297										9.27546
		9.00652										9.37896
		8.98789										8.97282
		6.33555										9.28625
		9.09624										9.31475
		7.94608										9.5784
		9.43279										10.6986
		9.20953										9.46616
		9.93834										8.69886
		9.78359										8.74228
		8.90556										8.42131
		9.32781										9.05708
		8.87535										8.87933
		9.31991										9.87743
		8.72093										8.80587
		8.52651										8.96037
		8.96848										8.49943
		9.74808										9.45603
		8.59234										9.54621
		9.07526										9.24016
		9.20846
		9.19566
		9.27418
		9.7557
		8.52669
		8.70122
		10.242
		9.03018
		8.51671
		9.16889
		8.59369
		9.66853
		10.0324
		9.13265
		8.56245
		9.36279
		9.70898
		9.22492
		9.33131
		9.39596
		9.76365
		9.12361
		8.24457
		9.69175
		8.46923
		10.0156
		8.52699
		9.49323
		9.35048
		9.83635
		9.35325
		10.2157
		9.23026
		9.7654
		8.52592
		9.24172
		9.06809
		9.17028
		8.90474
		9.03701
		10.2543
		8.33643
		11.7784
		10.9547
		10.1841
		9.85166
		9.71501
		9.4276
		10.8336
		9.22164
		9.99191
		10.2603
		8.65668
		9.30053
		8.39466
		9.52919
		10.1904
		9.24555
		11.1317
		9.42158
		9.84786
		11.0565
		9.17838
		9.46362
		10.5949
		11.471
		10.683
		7.18463
		9.44235
		8.96867
		10.2254
		9.00956
		11.1518
		9.03071
		8.85848
		10.4678
		9.44192
		9.10692
		9.30412
		8.85846
		8.13853
		8.87803
		10.2418
		9.84025
		9.59277
		9.08203
		8.64872
		9.66421
		8.96543
		9.32781
		9.58217
		8.67707
		10.8141
		8.86028
		8.97849
		9.57886
		11.0747
		9.08822
		9.47255
		10.4388
		9.08914
		11.4756

## Sheet: datasheet S10
Repeat 1	Wild-Type	BLM KO							Repeat 2	Wild-Type	BLM KO							Repeat 3	Wild-Type	BLM KO
	9.12896	9.91041								12.3935	12.8169								13.1558	13.2323
	8.80706	12.844								12.9556	13.0509								12.9154	13.1314
	10.3446	11.5598								12.4878	13.164								12.8741	13.0004
	10.2143	12.3755								12.4968	13.0464								12.6882	13.1052
	10.1948	10.6041								13.0733	13.0098								12.8802	12.6124
	9.54306	12.5381								12.5905	13.1254								12.8104	12.7589
	9.78478	9.83132								12.3107	12.9681								13.0645	12.8037
	9.1411	10.0435								12.922	12.8083								12.9821	13.1144
	11.9432	12.004								12.9253	13.0206								13.2773	13.0596
	9.08433	9.92299								12.5148	12.4145								12.612	13.0949
	10.9656	11.5399								12.9612	12.9605								12.6031	12.9595
	9.45173	9.73962								13.1392	12.6138								12.4209	12.9736
	12.2321	10.8228								13.027	12.866								11.8783	12.6381
	9.95486	11.9324								13.0248	11.6394								13.0887	13.3363
	12.1917	9.85411								13.1826	12.6043								13.1044	12.6483
	9.27948	11.8387								11.9177	13.112								12.2288	13.1738
	10.6681	9.6629								12.0082	12.1029								13.3534	13.0762
	8.50407	11.3575								12.6932	11.9209								12.2641	12.0488
	9.98764	10.8362								12.5381	12.4944								12.8065	12.9491
	10.3881	11.7046								13.0309	12.7697								13.0191	12.719
	10.2549	11.3412								12.6719	12.9672								12.8826	12.3557
	10.8001	11.7143								13.1248	13.0671								12.6061	13.2515
	10.1212	8.86584								12.9527	12.9601								13.0843	13.2484
	8.96911	11.5292								12.7772	12.8619								13.2485	12.7989
	10.2771	10.8551								11.6969	12.9592								13.0945	12.8292
	10.0795	9.33023								12.2936	13.1575								13.0724	12.9556
	12.5847	10.4308								12.5985	12.4689								11.7013	13.049
	10.4896	10.5127								12.7486	12.9692								12.8948	13.0128
	10.9884	10.5104								12.8265	13.0168								12.116	12.9492
	10.3339	11.0489								12.7488	11.2591								13.2637	13.0359
	9.63322	11.7538								13.1747	13.1668								12.709	12.3219
	10.019	9.48646								12.7819	12.9164								13.1939	12.7997
	12.1542	11.7507								12.244	11.9478								12.1614	12.9814
	9.93467	9.83586								12.7805	13.1547								13.2901	12.416
	8.99342	10.576								13.2132	11.9317								13.0308	12.1386
	9.60261	9.21732								13.1797	12.9184								13.3173	13.1303
	8.60949	10.0019								12.1627	12.9555								12.7697	13.1794
	11.7244	10.9041								12.6297	12.6962								12.4816	12.1585
	10.7351	10.6834								12.4337	13.1183								12.4605	12.5256
	9.95634	10.3142								12.2689	13.2302								13.2093	13.3849
	10.454	9.91479								12.5295	13.0364								13.1269	12.9089
	10.0553	9.77322								13.1496	13.1485								13.1738	12.6533
	10.5102	11.2326								12.8518	12.1367								11.8345	12.664
	12.033	12.0696								12.1992	11.9142								12.543	12.4807
	10.1013	10.2383								13.018	11.7657								12.6554	12.6147
	9.48493	9.47771								12.5544	12.7909								12.0965	13.4316
	9.00633	13.0058								12.5406	12.9184								13.197	13.154
	10.7063	10.4716								13.0548	12.5114								12.8789	13.1299
	9.424	12.2412								11.5159	12.6513								12.4524	13.0183
	11.0434	11.3923								12.4514	12.1951								13.0615	12.6926
	10.8396	10.2052								12.0323	13.0757								13.0551	13.0284
	9.82211	10.7467								13.2272	12.0222								12.4367	12.2333
	12.7097	12.882								13.1629	12.8519								13.0969	12.4666
	9.63322	11.7858								12.6422	12.7213								13.0167	12.2864
	10.4169	10.8145								12.5276	12.9372								12.3621	13.1947
	10.5315	9.69302								12.7267	13.1944								12.2166	13.1434
	11.3876	11.8861								11.8612	12.5451								12.4638	12.886
	9.84274	11.9905								13.1056	11.844								12.3388	13.1213
	8.93198	11.2735								12.1465	11.5688								12.9258	12.7612
	9.61639	10.5407								12.7272	12.21								13.1063	13.1783
	9.84892	11.7172								12.9349	12.9304								12.1247	12.7076
	11.5429	9.53611								12.6119	12.5627								12.0536	12.9259
	11.6129	9.48337								12.5153	12.9709								13.0071	12.8973
	11.4553	10.0152								13.3408	12.3892								11.8759	12.8801
	10.1124	10.827								12.7935	12.8863								12.9194	13.0647
	9.22893	12.4347								12.517	12.274								12.9903	12.4453
	9.07187	12.0331								12.8294	13.1445								12.7698	13.0728
	9.1277	12.0665								12.0102	13.2191								12.9938	13.1479
	8.86096	8.80116								12.7912	12.955								12.5318	12.7334
	10.006	11.8102								12.7007	12.8697								13.0913	12.8499
	10.6384	10.3139								12.5135	13.2374								12.4856	13.0183
	9.63353	11.0356								12.2636	13.1825								12.6731	11.4998
	10.1802	9.83373								12.8014	13.3239								12.484	13.2013
	10.5927	9.77793								12.7923	12.9601								11.9971	12.9893
	11.5951	11.6435								12.4765	13.0211								11.9009	13.0704
	9.29752	11.6746								12.5199	13.2023								13.1334	13.3496
	12.0272	8.99091								12.3043	11.797								13.3914	13.1714
	10.8915	10.5516								12.124	12.998								11.9296	12.9155
	11.72	11.2749								12.7457	12.6859								12.9702	13.1891
	11.7301	9.24549								11.7647	12.1084								12.8547	12.8677
	10.5354	9.62271								12.8504	11.3946								12.4167	12.4839
	10.2981	11.7993								13.0406	12.8402								12.1713	12.9566
	9.74752	10.6502								11.6183	12.03								13.0484	13.2349
	10.9646	12.36								13.303	12.2913								12.9754	13.2121
	8.97703	11.4385								12.8517	12.918								12.5524	12.657
	11.5458	9.32527								13.1176	12.4881								12.1618	13.0252
	11.2644	12.5293								13.1004	12.7916								11.9339	12.6866
	9.89642	12.4724								12.8408	12.7134								12.784	12.2686
	9.88012	9.5475								12.5796	13.2598								12.655	12.8938
	9.81801	12.4099								12.6399	12.5388								12.9556	12.7575
	10.3297	10.7562								12.3253	12.299								12.1457	12.4865
	9.41689	10.2428								13.3187	12.8069								11.9634	12.7817
	10.6525	10.0792								12.9555	12.8225								12.044	13.3162
	12.282	11.0024								13.2033	12.7662								12.4232	13.1536
	10.6852	11.149								12.7496	12.7741								12.657	13.0542
	9.60602	11.182								12.0186	12.5453								13.0351	12.858
	10.3605	11.3388								11.6977	12.8821								11.9	12.0969
	10.4746	9.80277								12.7138	12.9837								12.7427	11.9682
	11.6399	11.7064								12.3866	12.3328								11.4367	12.9792
	12.0426	8.85009								12.6768	13.1668								12.3992	13.17
	9.51314	12.771								12.1654	13.1831								11.9211	12.8304
	9.02331	9.76574								12.2744	12.8862								11.7096	13.3658
	11.7004	8.4221								12.0505	12.9259								13.2945	13.1094
	10.909	11.4997								13.1786	12.3692								12.8479	12.6981
	10.19	9.69038								12.2861	12.7923								12.2533	13.4003
	11.82	11.2238								12.8588	12.761								12.6324	13.2583
	10.8485	11.9354								12.4109	12.8765								12.6663	12.9082
	9.49028	11.6427								12.8032	12.1292								12.2659	12.6243
	9.42921	13.4826								13.2577	13.007								12.4577	13.2498
	11.5415	10.3328								12.9896	12.4614								13.1238	12.1762
	9.48057	10.0955								13.1657	12.9275								12.7852	12.944
	10.7628	11.7284								13.0898	12.2997								11.7398	12.2342
	11.6735	10.9219								12.1323	13.0504								12.7858	13.1686
	9.64749	10.248								11.8647	12.7326								12.9957	12.6278
	9.1388	11.4774								12.675	13.0926								13.0253	13.1991
	10.5142	11.0639								13.051	12.7257								12.7503	12.9084
	10.4317	9.40357								12.8282	13.2689								12.6096	12.6581
	9.84695	11.975								12.2187	12.909								12.9924	13.0074
	10.8986	10.4001								12.0179	12.9121								12.9486	13.0258
	11.9922	10.2216								13.0581	12.8737								13.0605	13.0858
	9.59207	11.5477								12.8462	12.7249								12.6983	12.8093
	10.1396	13.0485								12.5424	12.7951								12.426	12.4776
	9.59506	9.68547								13.2936	12.3368								12.6346	11.9725
	9.76424	10.0582								13.081	13.3162								12.1942	12.7772
	11.3259	11.4376								12.3806	12.992								12.9816	13.248
	10.4811	12.4205								12.6038	13.3121								12.7428	13.2184
	9.24463	9.37861								12.3294	12.7667								12.654	12.9522
	9.62569	11.0145								12.6151	12.6448								13.1654	10.5317
	12.0563	9.6596								13.2527	11.8585								12.9207	13.2448
	10.3375	10.5504								13.2591	13.0961								12.7362	12.559
	9.78174	11.3606								12.8677	13.006								12.7474	12.5873
	10.8814	9.06307								12.9432	12.879								11.9719	13.1711
	9.43636	11.1525								12.803	13.3117								12.6935	13.0325
	10.8514	12.2205								12.4265	12.8164								12.8463	13.3514
	10.0176	12.2774								12.7482	12.9011								12.4275	13.2032
	10.0274	11.4531								12.3027	12.35								12.0243	13.1434
	12.2286	12.4391								12.5441	12.9882								13.0797	13.1474
	9.34847	11.0786								12.6593	12.9669								12.2591	12.9551
	9.17413	10.2863								13.0072	13.0342								12.189	12.8113
	10.8316	9.09618								12.6101	12.108								13.1556	13.0121
	10.5676	12.212								12.3522	13.0659								12.3913	12.7405
	10.1572	11.8449								12.9499	12.9621								12.7975	12.6231
	12.4116	12.0016								12.3615	12.9519								12.2914	12.1575
	10.5181	12.1493								12.3874	12.8813								13.0563	13.1661
	9.82725	11.8861								12.6743	12.9919								13.1078	12.883
	9.13194	9.05539								12.3253	12.7485								12.0519	11.9017
	13.1637	12.5468								12.7682	13.1923								13.0191	12.318
	9.01564	9.19169								12.0419	13.0003								13.1912	12.7308
	11.2423	10.5062								12.851	12.4285								12.9399	13.143
	9.72648	11.8822								11.5863	12.9001								13.1526	12.3454
	10.163	10.9303								13.2219	13.1251								12.5752	12.9685
	9.95261	10.3502								12.9347	12.9834								12.631	12.4192
	10.4696	13.5173								12.2531	12.5978								12.9887	12.5708
	9.70799	11.7799								11.8683	13.0113								11.8011	13.0322
	8.24872	11.8316								12.2104	12.5127								12.7481	12.5994
	10.6121	10.0723								12.7527	12.4847								12.7174	12.9719
	9.64682	9.56765								12.4248	12.7658								12.6042	12.4809
	9.54835	12.3334								12.5531	12.7805								12.8857	13.1356
	9.78708	8.8769								12.4357	13.2481								11.8643	13.2206
	8.96607	11.6788								12.4934	12.7741								12.3613	11.9143
	10.0951	11.9843								12.4023	13.1593								12.8485	12.9702
	10.5533	10.1269								12.6221	13.302								13.2232	12.3692
	8.3795	9.56206								12.1371	13.3284								12.7507	12.7547
	10.3193	9.88072								11.5907	12.9724								12.9017	13.0362
	8.83889	9.96092								12.77	12.5552								11.6833	13.0175
	9.56569	10.4675								12.8719	13.1381								12.2389	12.9329
	9.35825	9.99041								11.61	12.8592								13.0685	12.4674
	12.2737	11.7319								12.8887	12.9795								13.1061	12.9986
	8.57452	13.1831								12.1777	12.9291								12.8459	13.3122
	9.55795	10.6867								12.504	12.2486								13.0836	12.998
	11.4791	9.42491								13.1531	12.6932								12.8214	12.0085
	11.3257	11.7416								12.7853	13.06								12.456	11.8492
	10.4921	13.1101								13.3171	13.1183								12.9263	13.1116
	12.1884	11.5079								11.8436	12.6694								13.2339	12.6379
	11.5416	9.44199								12.0491	12.7939								13.0875	12.8289
	9.43497	11.7417								11.1875	12.287								13.2498	12.9592
	9.68533	13.1803								12.6962	13.3272								12.4983	12.8234
	8.92777	9.58074								13.2308	13.1947								11.8342	12.978
	12.7351	11.8471								12.9158	12.7156								12.9421	12.1418
	10.545	12.0308								11.4126	12.0643								11.5509	12.8533
	9.68292	12.5409								13.0706	12.755								12.4794	12.7692
	12.1948	11.5903								12.5398	13.2974								12.1889	12.8679
	8.42415	11.6137								12.8652	12.2685								13.1669	13.0432
	9.32406	9.4317								13.183	13.3159								13.2724	13.4072
	11.4413	10.8905								13.118	13.2112								12.3596	12.6594
	8.99666	9.28312								12.8164	13.0247								12.1905	12.0997
	10.3722	11.7151								12.6622	12.8512								12.7748	12.8668
	10.3896	11.7411								12.6507	12.5298								12.0737	13.124
	9.46901	11.4131								12.9524	12.45								13.1383	13.2936
	10.6942	12.2534								13.0996	12.2679								12.5558	13.1045
	12.1383	12.0315								12.3951	12.5893								12.1447	13.0752
	9.95558	9.45881								12.5402	9.169								12.1694	12.2854
	9.04912	10.1848								12.9586	12.8615								12.0342	13.0105
	9.77104	12.1043								12.8327	12.5283								12.1629	12.9746
	10.2585	10.6568								12.4269	12.5951								12.2463	12.7086
	9.56592	9.45396								12.6791	11.8962								12.8504	12.7714
	11.149	12.0445								13.0242	12.9142								12.731	12.6832
	11.0583	12.0578								12.4645	13.0211								13.2464	12.5614
	12.2584	12.1889								12.2558	12.3853								12.3925	11.6923
	10.7537	10.1222								13.1083	12.7882								13.2144	12.7698
	11.0113	12.7672								13.013	13.0973								13.0359	12.5026
	9.18017	10.478								11.9775	12.9395								12.2347	12.9144
	13.315	11.2487								13.2646	12.8099								12.8205	12.7783
	9.77382	10.1591								12.5748	12.6694								12.5693	13.1742
	10.322	9.85342								12.1529	12.7515								13.2789	12.4543
	10.0356	9.7718								12.5166	12.8511								13.1835	13.2961
	9.5026	10.7104								12.8153	12.3049								11.9213	12.6994
	9.31827	10.0518								12.171	12.4079								11.8993	13.3402
	9.20667	9.74656								13.0578	13.0458								12.8094	12.6208
	9.23333	12.3593								12.2874	12.0219								12.78	12.4989
	9.5178	10.2002								12.9308	12.7301								13.0549	13.0729
	11.4293	8.9744								12.8319	11.7508								13.4094	12.7066
	10.4659	11.4468								11.8632	13.2069								12.957	12.9863
	11.1988	13.0146								12.8908	13.0907								12.4219	13.019
	10.6185	11.5598								12.4134	12.9103								13.0709	12.9051
	12.2758	9.22791								13.0493	12.6215								13.0462	11.9207
	9.08599	9.83533								13.199	13.0368								12.8706	13.1383
	10.8086	12.3095								12.2786	12.4866								11.7868	12.6843
	10.3755	9.79642								11.7768	12.8599								13.1498	13.101
	9.15141	11.6397								13.2494	12.5981								12.7154	13.0235
	10.9958	10.3915								13.0861	13.1488								12.6991	12.3047
	10.1807	11.0615								12.6676	12.9902								13.0815	12.9321
	9.49046	11.0047								12.3052	12.8465								13.1214	12.4229
	8.95026	10.6957								12.2501	12.8352								12.8811	12.9162
	8.34089	9.57824								11.7244	12.9182								12.7512	13.3252
	10.8447	12.7284								12.518	10.8138								13.0544	13.1915
	10.8273	9.57463								12.5213	13.4404								12.2523	13.0168
	9.15655	11.0783								13.0567	13.2039								13.0421	12.2362
	10.034	12.1562								13.1806	13.0972								13.3194	13.1388
	8.84726	11.8448								12.0598	13.1443								13.2066	13.1064
	9.16665	12.0154								12.7866	13.1259								12.294	13.0404
	10.7541	10.4189								12.427	13.1583								13.0533	12.8072
	10.4852	10.4966								12.962	12.8677								12.4695	13.1643
	9.62056	10.5395								12.409	12.6475								13.3849	13.1042
	9.87116	12.6404								13.2645	12.75								12.6439	13.348
	11.089	9.28185								11.8351	13.0095								13.0513	12.8693
	10.4539	9.34081								12.3907	13.157								12.8249	11.9724
	11.7602	10.4358								12.6842	12.4538								12.7627	13.1646
	10.4705	9.08461								11.5906	12.0072								13.2727	13.1458
	10.0219	11.7518								13.2568	11.3638								13.3034	12.727
	9.9869	9.56202								12.5464	13.0844								13.1898	12.3666
	8.57025	9.33129								12.7581	12.792								11.9832	12.8665
	9.9688	11.3617								12.205	12.7793								12.5683	13.2108
	10.1909	11.022								13.1632	13.0727								13.028	13.0441
	10.2024	9.07832								12.8704	12.8998								12.3969	12.9814
	9.47395	9.43852								12.8466	11.9223								13.1072	12.5321
	9.69344	9.82176								12.6305	12.9318								12.8908	13.1675
	9.37516	11.8512								12.17	13.0717								12.8019	12.9955
	10.4897	9.79553								12.9782	12.3389								12.862	12.6218
	10.7168	11.7576								13.0462	13.2151								12.9857	13.1801
	8.92342	8.93439								13.308	13.2166								13.1558	12.8544
	8.89342	9.21387								12.7989	12.9538								12.1337	13.0582
	10.3706	11.3952								12.633	12.9825								12.2691	13.2103
	11.1067	10.4756								13.0016	13.2416								12.9103	13.1734
	9.06248	9.64351								12.3677	12.9928								12.4837	12.5599
	10.1819	9.42574								12.9448	12.2323								12.7885	12.1117
	9.96081	10.1568								11.6584	12.9974								12.7527	13.162
	9.04398	12.034								12.3931	12.9953								12.6125	12.4059
	9.88677	12.6847								12.2402	13.0892								12.8069	12.7385
	10.5122	12.1446								12.8792	12.7595								12.9487	12.7104
	10.1017	9.8972								12.8798	13.1055								12.6524	12.5666
	11.249	12.2832								12.6577	12.3293								12.848	12.9621
	9.9376	9.34266								12.0925	13.1032								12.4781	12.7646
	9.28399	12.7724								12.1478	12.7153								12.8703	13.1002
	11.2898	11.1111								13.2826	12.3659								13.3178	13.245
	9.65066	11.1823								12.9148	12.8633								12.3116	12.5719
	9.69333	13.6154								12.0512	12.448								12.4909	12.5124
	9.62058	10.5961								13.0685	12.9942								12.7001	12.1252
	12.1338	11.498								12.7379	13.173								13.04	12.8359
	7.71953	10.8576								12.088	13.2557								13.0263	13.2961
	10.2508	10.4661								13.0797	13.023								13.0078	13.1453
	11.3591	9.71376								12.9212	13.1986								12.801	12.8783
	11.8544	11.4847								13.0414	13.1187								12.1154	13.0447
	8.79315	12.3112								12.8808	13.1452								12.5218	12.2764
	9.61857	11.3569								12.5963	12.9111								11.7546	12.3618
	10.7754	13.1507								12.9431	13.0767								11.6829	12.619
	10.7615	10.5146								11.8878	12.8992								12.9761	12.9193
	10.9439	10.5818								11.6062	13.0956								12.5669	12.6921
	10.1687	13.6809								12.4277	12.9212								13.1096	13.2596
	10.1644	9.82217								12.5246	13.0209								12.6925	12.2278
	10.3274	9.42922								13.2426	13.1983								12.0948	13.2005
	9.06591	10.4419								12.5053	12.9943								12.7624	12.7108
	10.9689	11.229								12.8678	11.2689								12.6523	12.9453
	9.17693	11.0105								12.0868	13.0743								12.4895	13.247
	10.0206	11.4519								12.3918	13.099								12.3134	13.0605
	9.68831	11.7053								13.1622	13.016								11.8028	12.4824
	11.3865	11.7482								12.5985	13.0512								12.7373	13.4154
	10.139	9.82647								12.3454	13.2615								12.9627	12.8736
	9.75396	8.93913								12.9536	12.6671								12.0939	12.8436
	9.75284	12.0752								12.165	12.7989								13.014	12.6622
	11.3444	11.9223								12.1192	12.4664								12.6194	13.15
	10.1909	11.8476								12.6568	12.4461								12.742	13.1465
	9.05105	9.86363								11.2972	13.175								12.8635	11.9848
	9.95091	11.4747								12.3603	13.3173								12.3029	12.6222
	11.2506	10.9873								11.8188	12.7296								13.1233	13.1841
	10.9884	9.3282								13.2126	12.7039								13.1809	13.0169
	11.7981	9.21423								11.7866	13.0883								12.7767	12.6348
	11.2102	11.1895								12.3692	13.1756								12.4183	13.2352
	9.27893	10.8552								12.9007	13.1786								11.5724	12.5334
	10.8222	9.56296								12.037	13.0583								13.0975	13.1611
	9.62072	9.1847								12.5257	12.5618								12.1064	13.2784
	9.50394	12.2473								13.3604	13.1287								13.086	12.7177
	9.75388	11.2175								11.6653	13.204								13.0446	12.4048
	9.23446	11.8753								12.9254	13.2055								11.7993	12.8011
	10.0742	11.0946								13.1905	12.6004								13.0851	12.8605
	9.19276	11.5665								12.8037	11.6409								12.5442	13.2156
	9.86171	11.1046								13.1207	13.241								12.3724	12.4476
	10.1712	12.4714								13.2667	13.055								12.9793	12.2446
	9.95117	11.1475								12.3668	12.6507								13.0502	13.25
	10.4087	13.5721								12.8055	12.427								12.3644	12.9044
	8.76356	10.0132								12.9436	12.4825								12.8704	12.8241
	12.1019	10.2725								12.1463	12.5054								12.7849	13.2621
	9.65804	10.2252								13.0136	13.1671								13.2797	12.8402
	9.43294	12.5441								13.1034	12.5889								11.8837	13.274
	9.94169	10.4936								13.2731	12.9623								12.674	12.1537
	10.0922	10.2306								12.3034	12.3409								12.1952	12.5228
	10.2328	11.0597								12.0522	12.8693								12.3068	12.2517
	11.3772	12.5921								12.7124	12.6882								12.755	12.664
	9.43954	11.9799								12.567	12.7797								12.6983	12.7287
	9.54972	9.89919								12.525	12.9596								12.9659	12.7098
	9.93884	10.5265								12.8994	13.1225								13.1876	12.0061
	10.4678	9.7355								12.8221	13.2932								12.2832	12.1253
	8.32336	12.0877								12.5989	12.0537								12.4249	12.3374
	11.0452	10.9412								12.8732	12.7224								11.3952	13.1937
	10.1248	11.2261								12.8673	13.1632								12.6259	12.0087
	10.4687	10.2234								12.6145	12.7092								12.8302	13.3694
	9.34574	11.8365								12.4716	13.081								12.4388	12.9513
	9.43316	9.78584								13.0848	12.5143								13.1704	13.1562
	9.01633	9.83935								12.572	13.4112								12.1008	13.0835
	9.94142	9.59219								12.9877	13.1025								13.1969	13.0468
	9.81227	9.62907								12.4973	12.9782								12.6772	12.7684
	11.3021	10.0338								12.1858	13.0651								12.5345	12.1543
	10.5997	12.3484								12.5449	12.4316								12.7772	12.6438
	11.4769	9.5123								12.5986	12.9093								12.8019	11.8354
	11.6142	9.40804								12.3412	13.2857								12.8802	13.3616
	9.75776	4.81847								11.9392	12.3999								12.3248	12.5738
	9.3798	12.3066								12.3622	13.0023								12.9227	13.0056
	9.64353	11.5744								12.5001	13.1445								12.4339	13.1366
	10.6135	12.0756								13.2765	12.9262								13.2909	13.1165
	12.0677	11.7955								12.8977	13.2973								12.837	12.5893
	11.1846	12.9262								12.5893	12.4511								13.086	13.0373
	9.81279	11.8201								12.4881	12.5432								13.0412	12.8843
	9.75402	11.7254								12.9606	12.4039								12.98	12.1229
	8.80197	11.2472								13.136	12.1605								12.6357	12.3719
	11.179	12.6526								12.066	13.3591								13.1674	12.3635
	10.5162	9.27762								11.9414	12.8433								13.1418	13.0293
	10.0204	11.6564								12.874	12.8326								11.7408	12.5852
	9.22946	10.0845								11.3055	12.458								12.9621	13.0191
	10.738	9.55333								12.9557	12.9279								12.8025	13.1059
	11.3364	11.0372								12.2441	12.9567								12.8566	13.2383
	9.13342	9.57431								12.5464	12.9378								12.7215	12.1829
	11.2492	12.1101								12.9568	12.6476								12.727	13.14
	8.79006	13.0104								12.6981	13.1459								13.0511	12.411
	9.60894	11.7541								12.3116	13.0821								13.2894	12.9806
	8.97965	10.1106								12.2637	13.3806								12.4606	10.5555
	11.0249	10.1378								12.8557	12.3335								12.5585	12.309
	9.12737	13.0905								12.6436	12.4108								12.7392	12.5963
	11.9377	10.2218								12.5462	13.0024								12.683	13.0138
	9.78517	9.59747								12.8041	13.2285								12.9846	12.5432
	10.2616	12.7394								12.3492	12.4297								12.5676	12.2001
	9.90395	11.8958								12.5759	12.7925								12.8716	13.2535
	11.7638	11.6901								12.9238	12.2274								12.816	12.6626
	9.54595	9.43854								13.1887	13.1848								11.9883	12.9892
	9.51314	11.9821								12.5057	13.0231								12.1442	13.4741
	9.29715	10.2294								11.9003	13.144								13.0257	12.4151
	9.97347	12.0039								12.5775	12.9629								12.5386	13.2296
	9.76896	10.3461								12.2675	13.1479								13.0035	12.704
	9.74959	11.4542								12.3824	12.8903								12.4412	12.7987
	9.25589	10.6807								12.9273	12.3138								13.2105	11.9548
	9.96542	12.3516								12.6883	13.0415								13.1964	13.1604
	9.53767	11.7787								13.0169	13.2857								12.1516	13.11
	9.32103	10.4155								12.2066	13.2406								12.2296	13.0398
	9.64904	12.1248								12.7447	12.1758								13.0283	12.3519
	9.92452	10.6321								12.3796	13.4344								11.8741	12.9473
	9.48329	10.5693								12.8058	12.899								12.2231	13.2083
	9.43538	12.119								12.907	13.1719								12.86	13.1092
	12.6585	9.83706								12.1139	13.0996								12.7423	12.9774
	8.43696	12.6731								11.8349	12.8224								12.5339	13.0604
	9.93978	12.3268								12.7932	13.0606								13.2455	12.3494
	9.32425	10.0352								12.2144	13.1981								13.2259	12.499
	10.869	12.0526								13.0824	12.831								13.0808	13.1702
	9.95509	11.6968								12.9901	11.9891								12.342	12.2234
	11.3735	12.4804								12.9289	13.0852								13.2062	12.5725
	9.09729	9.49212								12.9473	13.0679								12.9372	12.1978
	8.96458	9.78125								12.6565	13.1201								12.4989	12.8883
	11.7003	11.359								12.7851	12.5898								13.1132	12.689
	9.90221	12.6366								12.8489	12.7308								12.4017	12.8805
	8.57993	11.8774								12.2686	13.3108								13.1487	12.507
	8.94984	10.5302								12.7024	12.2424								12.077	12.3455
	11.1104	9.49555								12.7744	11.6418								13.1493	12.7881
	9.02543	11.9928								12.6533	12.8204								13.0907	12.8674
	9.25518	11.2019								12.6501	12.6329								13.0288	13.041
	9.16215	12.1202								12.1769	12.5589								12.588	13.1367
	8.5161	9.48527								12.8746	12.3223								12.7368	13.1826
	9.9953	11.3676								12.8072	12.7459								12.7254	13.1933
	11.3416	11.1958								12.4522	12.5466								12.5472	13.049
	11.2314	11.6205								12.638	13.3597								12.3987	12.9058
	11.5829	9.7168								11.717	12.9381								12.144	12.1798
	9.97534	12.0796								11.994	13.1518								12.9107	12.42
	11.4606	11.0254								13.0205	12.9977								12.5459	13.1449
	8.40962	11.6767								12.8026	12.8167								13.2802	12.7008
	8.6455	9.26218								12.3065	11.9686								13.1916	13.0305
	9.25497	10.0764								13.0889	13.1294								12.2652	12.3215
	9.89687	10.4019								12.8701	12.4377								12.3124	12.6306
	11.989	10.2919								11.9036	12.6078								12.9362	13.0489
	9.6012	9.1367								12.3672	12.3093								12.8867	13.2393
	9.80883	10.7765								12.5397	11.9178								12.3047	12.8516
	8.14937	11.1462								12.6756	12.534								12.7828	12.5732
	8.39134	9.11734								12.3174	12.9229								12.855	12.3824
	11.8767	12.4718								12.6177	12.9997								12.3613	12.9865
	11.2881	10.2113								12.9506	13.1764								12.3041	13.073
	9.02143	9.60086								12.7562	12.3837								13.0768	13.0992
	10.8548	13.7446								11.8421	11.2913								12.9858	12.9763
	10.3569	8.98803								12.859	13.0171								13.0865	12.2715
	12.0772	11.0355								13.0183	13.1173								13.109	12.2128
	9.00581	9.77158								11.7112	12.5546								12.9915	13.2852
	9.614	11.7352								12.9507	13.282								12.445	12.6876
	10.2129	12.254								12.8151	13.1801								13.0637	12.6354
	10.4733	10.9632								12.0666	13.1834								12.6541	12.8131
	9.36626	11.1314								12.7701	12.1696								13.1251	12.6817
	9.24795	11.3316								12.8389	12.9042								12.5726	12.3104
	8.67609	9.58151								12.3194	12.7734								13.0427	13.0886
	10.9209	10.576								13.0644	11.9034								12.0948	12.7808
	12.2961	10.0225								12.634	13.1233								12.9905	12.6346
	9.60988	11.4168								13.2132	13.2304								12.7772	12.2956
	9.26639	11.1659								11.5349	13.1439								11.8753	12.4088
	10.1737	9.67857								12.8828	12.4332								13.0833	12.778
	9.45867	10.0326								12.0645	12.9619								12.181	12.9728
	9.14548	10.0143								12.7301	12.607								13.1758	12.1351
	9.88454	11.6378								12.1272	13.0826								12.7289	12.752
	11.5149	11.7952								13.0051	12.4487								12.5864	12.4099
	10.7067	9.35305								12.0158	12.5587								12.4806	12.973
	10.7462	11.7844								13.1992	13.0639								13.3223	13.1173
	11.0907	9.74553								11.7023	12.7296								13.0203	12.7038
	8.83725	11.8131								12.9945	13.0474								12.4216	13.0407
	9.51098	9.91791								12.248	13.1546								12.7514	13.1996
	9.31818	10.7059								12.3955	13.0046								12.914	12.7903
	12.4463	9.04837								13.1407	12.9404								12.4387	12.7262
	9.67852	10.7553								12.5926	13.4204								12.1912	12.532
	9.85949	8.92883								12.7512	12.3885								13.1256	12.5957
	10.9098	10.5577								11.8567	12.9698								12.5899	13.0683
	9.79179	9.20477								12.5479	12.1182								13.0572	12.8438
	9.20378	12.6904								12.0184	12.3056								12.5203	12.5046
	9.84882	9.19371								12.7708	13.0108								12.7866	13.1207
	9.58539	10.0216								12.4118	13.1947								13.1205	12.2075
	8.81435	11.7322								12.98	11.9723								12.7929	12.6657
	8.71266	10.5392								12.7834	12.7638								13.163	12.9376
	11.7877	9.41129								12.7454	12.8955								12.5839	12.7026
	11.6407	12.8669								12.7358	13.1066								12.9905	12.7665
	9.77974	12.0387								12.9386	12.0853								13.2041	12.2981
	12.1889	10.2803								13.0256	13.2016								13.1738	12.5679
	10.5239	11.5719								12.8075	13.1606								12.965	13.4403
	9.09647	11.8838								12.2246	12.1214								12.6325	12.8239
	9.54345	9.05446								12.2633	12.9668								12.3595	12.7111
	9.5901	10.0956								13.3055	12.958								12.2877	13.014
	10.5132	11.2686								11.9136	12.6718								13.3276	12.8998
	9.394	9.3854								12.2654	13.2898								12.6843	12.9931
	9.7778	9.25932								12.1755	12.6195								13.1052	12.4644
	9.99316	9.93683								12.6826	12.4838								12.9968	12.3589
	9.88994	9.35303								13.2756	12.4192								13.1962	12.6776
	8.71385	10.582								13.0018	13.0889								11.995	12.2984
	10.2371	12.6118								12.6687	13.0382								12.4324	12.6236
	8.88638	9.71772								12.7981	13.0988								7.51406	12.4738
	9.15638	12.4543								12.0628	13.0789								12.46	13.2214
	9.37202	10.0232								12.5979	12.7463								11.903	12.5185
	12.176	10.0488								12.7204	12.8437								13.1057	11.898
	8.84705	9.56912								12.2819	13.2816								12.8319	12.5986
	11.4822	9.69869								12.7889	12.7815								13.1313	12.6077
	10.494	9.60517								12.4325	11.7499								12.4622	12.1683
	10.2934	9.16736								12.2656	13.1423								13.2582	12.6751
	9.4568	9.47069								12.7869	13.2676								12.8555	13.0926
	9.6293	12.0409								13.2118	12.755								13.1554	13.2952
	9.38649	9.8052								13.1146	12.5082								13.1641	13.2746
	9.31897	9.272								12.5698	13.2513								12.6293	12.7666
	9.13454	9.20195								12.8493	11.9562								12.5513	12.975
	9.39726	9.58472								12.3488	12.1077								13.1331	13.2098
	11.0188	10.326								12.6182	8.59736								12.2752	13.3881
	9.23003	10.5148								12.7265	12.9494								13.0102	13.2163
	10.5088	10.4267								12.0433	12.6906								11.6533	12.5197
	9.59214	9.35821								12.4771	12.5985								13.2255	13.1749
	9.65784	9.66474								12.3722	12.4655								12.0443	13.2256
	11.8353	10.3282								13.2259	12.8802								12.8781	13.0647
	8.93312	12.1499								12.1876	12.9325								13.3377	13.0649
	11.7657	9.72951								12.7243	13.0783								12.5936	13.1175
	9.79923	10.1272								13.0324	12.8745								12.4592	13.1324
	8.4655	9.37436								11.7541	12.9712								13.2494	13.0646
	9.66262	11.8014								12.8195	12.7297								12.5402	12.8307
	12.3373	9.46226								12.6817	12.8358								12.5841	13.1904
	10.5642	10.1123								12.4728	13.3825								13.2249	13.013
	12.1977	11.4147								12.5914	12.4528								12.4842	12.6626
	9.12729	10.9675								12.0502	12.6706								12.8986	13.2456
	10.1307	11.6184								12.9105	13.0659								12.0352	12.1087
	9.58348	9.48474								12.884	13.1275								12.8456	12.9139
	8.9995	10.2636								11.996	13.1718								12.5715	12.5718
	9.86981	9.18425								12.4163	12.8897								13.1345	12.5295
	9.51944	13.2277								12.802	12.8329								12.9834	12.307
	10.0596	9.68158								12.9814	13.0074								13.115	12.7128
	11.6899	9.57282								12.5521	12.3497								13.2211	12.314
	10.2675	11.0137								13.144	12.3279								12.7829	12.8815
	10.27	11.9156								13.0205	13.1684								12.0972	12.7485
	10.4508	10.6485								12.1381	13.2984								13.0681	13.2342
	8.92235	10.1815								12.8205	12.9856								12.0435	12.8302
	10.3924	9.73748								11.849	13.0251								12.0575	12.8855
	11.3763	11.6978								12.6871	11.5792								12.508	12.8676
	9.07946	9.98831								12.799	13.0515								12.1318	12.6216
	9.16702	10.2462								12.1563	11.9592								12.8434	12.3909
	10.0552	11.1749								12.7942	13.2642								12.2355	13.0216
	9.53074	9.84658								12.3139	12.7504								11.7434	12.595
	10.2179	10.8339								12.9933	13.116								13.1535	12.9371
	10.0117	9.45511								13.1356	12.2263								13.0852	12.1089
	11.3092	13.2741								12.7875	13.0528								13.0909	12.6486
	9.28774	10.9508								12.9458	12.7602								12.4781	12.9255
	12.1532	11.6236								12.9867	12.7023								12.3279	12.9298
	7.59306	10.362								11.5536	12.8296								13.1627	12.9648
	9.46606	9.32434								12.5664	12.7046								13.2645	13.2966
	10.283	12.2687								13.1204	12.9961								12.3923	12.6828
	9.71163	11.1194								12.0083	13.2415								13.1442	11.8712
	10.2323	9.97301								11.7966	13.2812								11.7707	12.3041
	11.8401	9.36096								12.745	12.9082								12.8303	12.5584
	11.9854	12.2012								13.0182	13.0756								12.4702	13.1322
	11.7038	10.2107								12.8674	13.2092								12.2714	13.4135
	9.55029	11.0524								12.1473	12.9647								12.4597	13.0151
	9.57352	11.8478								11.7733	12.854								13.1808	12.8347
	9.06841	9.61181								12.704	12.3565								12.8454	12.7755
	11.639	10.7292								12.896	13.1745								13.1549	12.9332
	11.8361	8.97179								12.2423	13.1736								12.2331	13.1602
	9.84897	9.29796								11.6789	13.1413								12.2904	13.1946
	11.2243	10.9714								12.4998	13.0297								12.6126	11.5576
	9.57046	9.61071								12.1673	12.9666								12.4634	13.1769
	9.12565	9.61374								12.5747	13.0068								12.4652	13.087
	10.4337	9.7106								13.2703	13.3057								12.8243	13.2951
	11.1478	11.7375								12.3057	13.2503								13.1556	12.8008
	12.0727	9.71642								12.9004	12.9481								12.6459	12.4452
	11.5746	10.1724								12.9523	13.1797								12.6809	12.7448
	9.24178	9.68086								13.0214	13.0603								12.6333	12.3574
	10.5366	11.5985								12.6161	13.0018								13.0647	12.4719
	11.4651	11.3563								12.3309	12.4474								12.9569	13.1636
	10.9367	9.91071								12.7698	13.1545								12.4044	13.1885
	11.059	12.1699								13.1055	13.1278								12.7294	13.1706
	11.108	10.8453								11.796	13.3351								12.7597	12.7832
	8.78527	10.9403								12.6275	12.8553								13.3281	12.2513
	10.0018	9.32846								12.2908	12.9851								12.7102	11.7658
	10.0862	11.0712								12.0221	12.4696								12.8502	13.0788
	12.7476	9.50595								12.8455	12.7175								12.416	13.148
	11.977	9.59005								13.1218	12.9046								12.7477	13.179
	11.6878	10.882								12.8431	12.8511								12.2516	12.2514
	9.83886	12.2372								12.6645	13.3337								12.8694	12.7263
	9.04048	11.1417								12.9218	12.6598								12.037	13.0772
	11.4663	10.132								12.71	13.0401								12.6955	12.5023
	9.53502	11.002								11.9031	12.7329								12.8592	13.035
	11.1252	9.50376								13.0287	12.6729								13.0103	12.8389
	9.17741	10.3217								12.1695	12.9815								12.8853	13.1613
	10.1321	10.7918								12.1787	13.0928								13.0801	13.1718
	8.59799	10.767								12.7402	12.9441								12.4891	13.1874
	9.20215	10.2759								12.7635	13.3889								13.0371	11.9828
	11.4741	8.90332								13.1774	13.1038								12.5981	12.8362
	9.32672	9.93057								12.5931	12.3918								11.8741	13.2852
	11.4044	10.4163								12.749	12.8676								13.1816	12.8734
	9.85055	9.90216								12.7942	13.1676								12.3466	13.2812
	9.79517	11.8539								12.8167	11.6932								12.1447	12.8632
	9.95684	12.5435								12.6286	11.6048								12.9064	12.526
	8.76681	9.84946								12.8871	13.1349								11.4612	12.6652
	8.19997	8.69081								13.2905	12.6845								13.1994	12.4408
	12.1645	10.0977								12.8478	12.0439								13.2899	13.2041
	9.04455	9.75433								12.9497	13.0304								12.6221	13.055
	9.94362	10.1538								13.0562	13.3193								12.8953	13.3317
	10.5943	10.0007								13.1652	12.6341								12.6476	12.7822
	9.4658	9.33021								12.8036	12.8842								12.6046	12.5572
	11.2995	9.79911								12.6924	13.1756								12.4692	13.3537
	10.5032	12.8499								12.0968	12.655								12.3369	12.9927
	9.61009	11.4296								13.0687	12.7418								12.0431	13.0088
	8.82438	11.738								12.2126	12.7144								12.9193	12.4065
	10.2459	11.1469								13.0136	13.4058								13.1162	12.6127
	9.55771	9.52811								12.7173	13.0019								12.9648	12.3208
	10.8497	12.0799								13.0812	13.212								13.0006	12.8591
	10.2809	12.1727								11.5554	12.9919								12.7735	12.5732
	9.82585	12.0158								12.9641	12.1434								12.9288	12.593
	9.50148	11.56								12.3687	11.9701								11.6969	12.7241
	9.28173	10.6887								12.9652	13.0681								12.3737	11.6238
	9.19698	10.6115								11.9988	13.3513								12.4853	13.0827
	8.84284	9.91811								12.8009	13.057								13.0859	12.9338
	10.5078	9.20923								12.4709	12.9684								13.2351	12.7615
	12.1554	9.47998								12.5892	12.5322								12.7465	12.8587
	9.36566	12.2349								12.076	12.2239								13.0478	12.4616
	9.62575	9.80705								12.5188	12.9076								12.2807	12.4678
	10.14	11.9064								13.1668	11.6465								12.9716	13.0797
	9.66018	11.6226								12.6704	11.2691								12.3634	13.1368
	9.53008	9.26954								12.3354	11.9696								12.4353	13.1646
	11.9774	9.97513								11.958	11.9272								11.7699	12.51
	10.1292	9.56342								12.0127	12.6313								11.9797	12.9504
	9.9068	11.1037								12.4401	13.3453								12.4463	13.0001
	11.0701	11.8804								12.3022	12.9832								12.9617	12.7491
	9.23912	10.7131								12.5797	13.0812								12.1898	12.8559
	12.009	11.5221								13.1964	11.6803								12.6107	12.6755
	10.0526	9.38195								12.3044	13.2053								12.8918	12.4732
	8.83053	9.49487								12.7783	13.1147								13.028	12.7207
	9.36915	12.4033								13.0429	13.107								13.0023	13.0897
	9.54504	10.1421								12.5273	11.945								11.9277	12.3598
	9.2414	9.34652								12.8237	13.3737								13.0129	12.8677
	9.09856	11.275								12.3985	12.5767								12.6157	12.5655
	9.07082	13.0141								12.8367	12.6756								11.703	12.8687
	9.36773	10.4328								12.6736	13.2771								12.9267	12.7524
	10.1823	10.3379								11.6061	12.6927								12.9806	12.8169
	9.88968	9.76421								13.1186	11.7699								13.1752	11.1567
	8.99902	11.7717								12.3161	10.8681								12.9288	12.4619
	10.4918	11.2596								12.6811	13.306								12.8903	13.1812
	10.2223	9.93676								12.8527	12.9031								12.7333	13.0052
	8.86197	11.5229								11.5685	13.3237								12.7816	12.1272
	10.3637	12.3596								12.5651	12.9069								13.1112	12.8442
	10.8492	10.0236								13.3847	12.1126								13.143	13.0235
	10.0596	10.9332								12.2942	13.1886								12.7769	12.3339
	9.87604	10.1415								12.3282	13.0611								12.9221	12.9756
	9.64052	10.3922								12.9559	12.5698								12.7766	12.199
	11.1936	8.91882								12.3617	12.5829								13.1915	12.6903
	9.7639	11.001								13.2271	13.0777								12.7493	12.251
	12.275	10.447								12.8034	13.4776								13.0142	13.0603
	11.1063	11.7441								12.3199	12.9708								13.3158	12.7607
	9.39182	11.022								13.2813	13.1063								13.0381	13.3078
	9.40775	9.24198								12.7964	13.2231								13.2788	13.0033
	9.79514	10.4609								12.2523	11.6273								12.6767	12.5828
	10.9368	9.38624								13.0011	12.6884								12.6091	12.7286
	9.77106	9.37872								12.5587	13.0655								12.7189	13.0378
	10.2271	10.4481								12.7613	13.249								12.7077	12.9799
	10.1465	11.3911								12.5879	13.0788								12.7924	13.1609
	9.69745	11.9311								12.4402	12.6753								12.6787	13.2583
	9.21197	9.86634								12.453	13.2347								12.3334	13.2976
	9.80624	9.75791								11.9192	12.9333								12.3074	13.0947
	9.2734	9.26211								11.8997	13.2742								12.8658	13.134
	9.68883	11.5285								12.5807	13.0923								12.3463	12.3422
	8.7017	11.298								13.2566	13.0614								13.1114	12.2037
	10.7786	9.81929								12.3105	11.7404								13.3472	13.5077
	9.26207	11.0624								12.8283	13.1956								12.6789	12.8876
	11.7962	10.5854								11.9603	13.4084								13.0181	12.6388
	10.0504	10.4796								13.1819	11.1449								12.8084	13.1588
	9.2155	10.804								12.6648	12.8758								12.2266	13.4436
	10.072	11.5724								13.1576	13.1604								12.4751	12.9312
	8.78758	10.509								12.7279	13.2135								12.6553	13.0889
	9.22017	12.4251								13.0648	13.0443								12.8338	12.219
	9.661	12.2706								12.9148	12.1549								12.7849	12.9416
	9.3022	13.3038								12.9411	13.0339								12.2362	13.4092
	9.84706	9.83362								12.6058	12.6938								13.0102	12.8962
	11.0892	10.6759								13.0926	12.4098								12.877	13.0807
	9.32761	11.2878								12.8404	12.8179								13.036	12.9989
	9.21815	10.6814								12.8423	13.327								12.6476	13.4036
	10.6024	10.0394								12.5664	13.2415								13.0462	13.1566
	10.1793	11.4347								12.9504	13.0172								11.9628	12.6093
	9.82498	8.84486								12.6024	12.4004								12.8021	11.9498
	11.0326	9.2894								12.4264	12.8426								11.8561	13.1015
	10.4048	11.6529								13.2334	12.7442								11.9833	11.9683
	9.56514	9.84203								13.4223	13.1041								12.7836	12.4778
	11.6478	9.42742								12.796	13.2675								13.0311	13.0097
	9.7611	11.1881								13.113	12.9678								12.9284	13.0238
	8.60903	10.7096								12.2628	13.248								12.9803	13.0029
	9.72098	11.6884								11.6838	12.3928								13.017	12.4424
	11.1316	10.3655								12.482	13.0706								11.6788	12.7416
	9.4402	10.126								11.9721	11.9373								12.1559	12.7063
	9.4024	10.6494								12.3505	12.7512								11.842	12.4273
	9.0205	10.1797								12.0918	12.8977								12.6666	13.0509
	10.2318	9.43408								11.6027	13.1867								13.2608	12.9083
	9.51553	11.9183								12.083	12.239								12.4631	13.2484
	10.9506	10.1167								12.3893	12.9886								12.3465	12.6644
	9.13852	9.50904								12.802	12.505								11.5723	12.3517
	10.514	10.8804								12.891	8.39813								12.4599	13.086
	10.4162	9.9114								12.7154	11.5252								12.947	13.0034
	9.21598	9.64422								12.7302	13.1361								13.2566	12.5106
	12.0212	9.46441								12.8008	12.5845								13.0687	13.3975
	9.33169	9.47563								12.811	12.6724								13.2691	12.8303
	9.43666	10.5141								13.1434	12.5202								12.8567	13.0984
	10.0524	13.4559								13.204	13.094								12.7046	13.0605
	8.72463	11.5826								12.5383	12.1432								12.2501	12.9889
	12.3609	10.03								12.9983	12.8802								12.2416	13.0784
	8.8242	11.54								12.622	12.9258								12.8434	12.2369
	9.72024	11.423								12.789	12.772								12.7397	12.9618
	9.04301	11.3962								12.8763	12.9426								13.2588	12.689
	10.0887	12.1186								12.2589	12.7221								12.8512	13.0724
	11.6257	9.19241								13.2278	12.7								12.3099	13.1065
	9.12401	10.4403								13.1659	12.8836								13.1979	12.4997
	11.2852	9.50407								11.9776	13.3748								12.6217	12.4194
	12.0645	9.81847								13.1085	13.2523								12.4908	12.0006
	8.90704	12.2244								12.6587	12.269								12.8067	13.0717
	11.3251	12.0582								13.0314	12.4847								12.596	13.1663
	9.9882	9.40843								12.4113	12.5635								12.5315	12.3288
	9.58214	9.2406								12.0908	13.2533								12.2918	12.601
	10.0779	10.3817								12.9946	13.1519								12.8905	13.1775
	9.43125	9.78254								12.6029	11.6891								13.1367	13.1913
	9.71025	10.16								12.853	12.171								12.3457	12.8426
	8.44073	10.8453								12.7422	12.82								13.0805	12.7348
	8.28102	9.70676								13.1188	12.5051								13.1578	12.7856
	9.80858	9.11791								12.7584	13.0699								13.3799	13.029
	9.88983	9.50251								13.2583	12.8007								12.5378	12.3665
	10.7293	12.3318								12.9811	13.2462								13.0733	12.8135
	11.1007	9.87614								12.9881	13.2633								12.7313	12.192
	8.98113	12.2008								13.1772	12.9476								12.7009	13.3162
	9.69447	10.4613								12.8282	12.6443								12.6184	12.5192
	9.71953	9.85493								12.6289	13.0703								12.8866	12.9878
	9.03286	11.3385								12.815	13.0144								12.3712	12.9058
	11.4585	11.8589								13.1735	13.1157								11.6222	13.0027
	11.8265	11.8402								11.9313	12.3431								12.7901	11.9752
	9.20369	9.14771								13.073	12.3284								13.1655	13.1519
	12.6446	11.275								13.0167	12.9878								13.1673	12.7048
	9.11618	11.6277								12.6145	13.0802								12.3451	12.6208
	10.7539	11.9488								13.1805	12.6795								13.1133	12.5702
	8.92436	9.61119								13.2499	12.9673								12.4001	13.1338
	11.7935	8.97786								12.6234	12.6262								12.3533	12.9368
	9.8444	11.2782								13.0235	12.9012								12.6885	13.0811
	10.71	9.91869								9.46437	12.6534								11.5232	13.0655
	12.2086	10.4221								11.2734	12.9802								13.1434	12.0786
	9.04398	10.5622								12.6361	13.3328								12.5599	13.2716
	12.6862	9.01452								12.4803	13.2205								12.3054	12.99
	11.8034	11.552								13.1915	12.9773								12.4409	13.3307
	11.5233	12.5117								12.288	13.1238								11.5404	13.0683
	8.94227	10.6097								13.0492	13.5011								12.7259	12.9031
	10.0555	9.45414								13.0815	12.2298								12.5764	13.1643
	11.5339	11.6056								13.2015	13.4154								12.0158	12.6639
	9.21309	10.4535								13.0948	12.8068								13.0651	13.2668
	11.0192	11.0073								12.8135	12.6109								13.1012	13.1025
	9.6706	10.0354								11.9864	13.2459								13.1473	12.6613
	9.91794	9.01592								12.6578	12.9577								12.2351	13.1769
	10.2406	12.2327								12.4074	13.207								11.9997	13.0486
	10.4697	10.6391								12.1361	12.7727								12.7757	13.2511
	11.9057	12.1681								12.2181	13.3409								12.8227	13.1942
	11.5248	11.8002								11.8395	12.6948								12.4906	12.3354
	10.0043	9.36372								12.8271	12.9135								12.9762	12.8577
	10.2627	10.4307								12.1926	12.2105								11.9549	13.1397
	9.53239	10.3627								13.0794	13.0091								13.0459	13.307
	10.2174	9.15402								12.8151	12.0514								12.7267	13.186
	9.49309	10.5832								12.9596	12.9023								12.156	12.8961
	8.66101	12.2101								13.2834	12.9996								12.9169	12.8102
	10.2469	10.8135								12.6191	13.2955								12.7283	13.1313
	11.3007	10.7506								12.6552	12.9753								12.959	12.6369
	9.76377	10.0815								12.7433	13.1392								12.1172	13.0568
	9.87053	11.8725								13.0667	12.4095								12.2992	12.7367
	10.03	12.1785								11.94	12.8116								12.5179	12.0161
	9.49524	10.0823								12.7975	13.4353								12.7506	12.805
	10.6276	9.51526								12.2426	13.1843								13.0965	12.9279
	11.1097	9.29059								12.4752	11.4927								12.9686	12.5568
	12.0541	12.78								12.3391	12.5503								12.5011	13.1085
	9.31027	10.176								12.7319	12.8552								11.7358	13.2866
	10.5241	12.4017								12.5378	12.9568								12.8455	12.1001
	9.14437	11.6605								11.7441	12.2843								12.1606	12.9812
	9.4526	9.19777								11.927	11.9942								12.7433	12.8342
	9.17083	9.39227								12.0272	12.8717								12.9158	12.6337
	10.3341	9.05304								12.8752	13.0722								12.7779	12.9128
	12.9051	9.49688								12.7424	13.3542								12.8418	13.1217
	10.5881	10.3945								12.7459	12.9149								13.2446	12.6891
	11.2029	10.7978								12.1986	12.9038								13.2692	13.2459
	10.0986	12.4158								12.0232	12.8267								12.7191	12.6327
	10.4533	12.2722								12.2588	12.8838								13.3255	12.7318
	11.9373	9.12886								13.1534	13.1735								12.4927	13.2831
	10.8334	10.6568								12.4413	11.8765								12.5976	12.4399
	12.2695	11.023								12.7465	12.7176								12.3864	13.0619
	9.4691	9.88847								12.9838	13.0308								12.3977	12.8417
	9.19196	11.8443								12.3733	13.2138								12.9515	13.0887
	10.3035	12.0954								13.0722	12.2546								12.3754	13.2524
	10.3842	11.2121								13.0401	13.1573								13.0026	13.3071
	11.3993	12.0275								12.5045	13.1795								12.9525	13.302
	11.5571	9.52381								12.6782	12.7864								13.1131	12.4959
	9.81871	8.91299								12.8073	13.2039								11.9578	13.0773
	9.32894	10.8707								12.3933	13.149								12.027	13.186
	8.95932	12.2328								12.6536	13.023								13.0303	13.1545
	10.9689	9.192								12.7	13.0243								12.1091	12.9952
	9.35877	9.96321								11.8447	13.2513								12.1259	12.8158
	10.0189	10.8886								11.8616	13.273								12.1565	12.9446
	11.7126	11.8353								12.4688	13.1918								12.9196	12.8755
	10.3233	10.1341								12.1439	11.9565								12.6031	12.8739
	12.284	10.5111								11.8668	6.57209								13.0719	12.8973
	10.1007	11.396								12.9152	13.2185								12.6268	13.0171
	8.93975	10.2577								12.6507	13.0475								12.1945	12.5609
	10.9803	9.50791								12.2667	12.3523								12.3344	13.1043
	9.6191	11.2294								11.9687	6.02								11.986	13.0728
	9.74791	10.5109								12.5115	13.1558								13.0561	13.2806
	10.6869	9.71763								12.7133	12.7919								13.0707	13.3187
	9.9432	11.6362								12.6084	13.323								12.7355	12.7084
	9.53771	10.928								12.2	12.5744								12.0344	13.3673
	12.122	11.8491								12.8934	12.9264								12.8641	13.33
	11.8148	9.20405								12.4501	13.0935								11.6261	13.2936
	9.42472	10.6586								12.6172	12.1818								13.2197	13.2217
	9.31141	11.5111								12.2236	12.8076								12.924	13.3025
	12.1497	9.40352								12.3526	12.9883								11.7146	12.7877
	9.9246	9.379								12.8179	13.1445								13.2896	12.8758
	11.0736	13.0275								12.8902	11.7573								12.7072	12.4819
	10.7707	9.30114								12.8217	11.9328								12.4335	12.4994
	11.8695	12.3279								13.1416	13.1542								13.1263	12.9625
	9.88341	12.1502								12.1811	13.0557								13.2898	13.3206
	11.7393	10.1782								12.1751	12.8825								12.9337	12.9881
	8.92272	9.7243								12.0254	12.6594								13.161	12.6598
	11.8202	9.29922								12.2744	12.6024								12.357	13.1058
	10.0094	10.0334								12.1494	12.2696								13.093	13.194
	8.93257	9.37609								12.6675	11.2949								12.9988	13.0973
	10.0585	8.68715								12.7558	12.3895								12.3888	12.7708
	12.1558	9.09041								12.7098	12.4568								12.7626	13.0521
	9.35633	10.9635								12.7692	13.0386								12.4016	13.042
	10.3697	10.7296								12.4021	12.48								12.9681	12.9441
	10.5667	11.1612								11.8093	12.7039								12.0922	13.299
	10.1837	9.57954								12.3791	12.2033								12.7665	12.9309
	10.3609	10.0142								11.9159	12.8588								12.9148	13.1154
	10.2012	10.459								12.2564	12.7131								13.0587	12.3148
	10.2824	10.1437								12.8804	12.5789								12.862	12.8781
	9.50061	11.6861								13.0829	12.2494								12.7193	12.8667
	10.3732	9.51811								12.0603	13.1539								12.4467	12.3499
	11.1608	11.656								12.1837	12.6702								13.1118	12.9679
	8.83131	12.0615								11.9229	12.7102								12.4892	13.3961
	9.40914	10.4337								11.9983	12.3052								13.185	13.1229
	10.0959	10.1553								12.5246	11.8578								11.6708	12.6508
	9.88242	11.2548								12.8051	13.2081								13.1938	12.5971
	10.4217	12.2801								11.7879	13.0547								12.9332	12.3714
	11.3988	9.65187								12.529	13.1986								12.9788	12.6903
	9.90734	10.1429								12.1265	13.145								11.7825	12.7429
	9.49582	9.5318								11.5844	13.1352								13.2322	13.1892
	8.57393	11.3179								12.8444	12.2985								12.4821	12.5053
	10.8539	11.5039								11.6786	13.1279								12.2962	12.9324
	10.8582	9.54944								12.7475	13.22								12.0682	13.0741
	9.90301	9.53196								12.7632	12.7362								12.4403	12.9178
	9.51855	12.0996								13.0636	13.2548								12.3729	12.5642
	9.43734	9.26426								12.7035	12.8647								13.0654	12.8078
	11.7119	10.5516								13.2373	12.613								11.8589	13.273
	9.30167	10.8323								12.7041	11.3124								12.4166	13.0312
	12.5357	9.30165								12.4909	13.2033								12.6195	13.1578
	9.78051	12.1993								11.9072	12.8668								12.332	13.1337
	10.8041	13.4848								12.8266	12.8527								12.5466	12.747
	9.85389	11.824								13.0474	12.807								12.1814	13.0008
	9.55907	9.07131								12.8526	11.6256								13.2258	12.7868
	9.82313	9.42854								12.5582	13.0566								12.7428	13.2377
	8.79058	13.0411								12.5163	12.7034								12.7116	13.0385
	9.51179	10.9091								12.8016	12.3338								12.2402	12.5848
	8.68757	9.02136								12.0184	13.2418								12.4965	13.0826
	12.5546	11.7434								12.8716	12.8843								12.9403	12.5944
	9.79704	10.9758								13.0937	13.112								12.8021	12.1278
	10.7235	9.69266								12.3424	12.7594								12.0692	12.3443
	9.42675	10.0719								12.5277	12.6771								12.269	13.174
	9.40177	9.90406								13.0355	12.979								12.1329	12.8147
	12.3476	10.6491								12.4613	11.5038								13.2011	13.1825
	10.4936	10.2449								13.0508	12.8859								13.1198	12.8727
	10.0968	9.0327								12.2581	12.4936								12.1569	11.9488
	9.43272	11.7621								12.6793	13.1162								12.592	13.0477
	9.40403	10.3917								12.3328	11.942								12.5133	12.9975
	10.3869	9.99549								12.7831	13.2171								12.7678	13.0506
	9.2129	10.5682								12.2453	12.9353								12.9408	11.7214
	9.1559	10.0479								12.8487	12.9535								12.5291	13.3482
	9.30472	9.34628								12.4986	12.7607								12.8393	13.0797
	11.1707	10.7602								12.5965	13.0629								12.8026	13.2718
	12.9041	11.6611								12.8118	13.0817								12.7071	12.5756
	9.04588	9.6083								13.2402	12.554								12.1499	13.1365
	9.21119	8.7678								12.4954	12.5528								12.4859	13.4745
	8.9736	10.8414								12.6428	13.2017								11.6133	12.9147
	9.89669	11.1154								13.1938	12.7097								12.5339	12.9965
	8.97614	12.9083								12.3019	12.9753								11.7684	12.2008
	12.6657	10.9215								13.0205	13.2873								8.86625	12.7178
	10.5285	8.94102								12.6352	12.6197								13.1934	12.2954
	9.87848	9.65963								12.8999	12.9718								12.784	12.7277
	11.6841	10.8654								11.8702	12.3297								13.0031	12.4744
	9.80418	9.44079								12.6505	13.2766								12.9011	13.1149
	9.35151	13.0331								12.4306	13.0786								12.2838	12.7332
	9.7845	11.8469								12.2479	12.5864								12.0702	12.4456
	9.45882	11.9021								12.4338	13.1378								12.8947	13.0238
	9.31215	13.5456								12.0348	13.2144								13.137	13.0354
	11.1365	9.32465								12.2217	11.7724								13.1668	13.0049
	9.40456	9.3527								12.5945	12.8419								12.2991	12.888
	9.86463	9.27358								13.2022	12.6039								12.6342	12.5462
	11.9377	11.2716								12.7373	13.2795								10.1631	12.9671
	11.0141	9.01616								12.0067	12.8287								13.2837	13.0875
	9.01716	11.4791								12.2459	13.2519								12.4075	13.1326
	9.28424	8.73861								12.6281	13.1951								12.9844	12.2274
	12.527	12.3117								12.7072	12.7109								12.8354	12.678
	9.18371	9.7759								12.374	12.9307								12.3845	12.8618
	8.89031	10.024								11.7393	12.6121								12.3888	13.1822
	10.376	9.20683								13.1255	12.8529								13.0666	12.825
	9.65521	12.056								12.7408	13.0834								12.8236	13.2638
	12.0711	9.73958								12.2785	13.1613								13.1543	11.98
	12.1863	12.3838								12.8741	13.1669								12.0017	12.8834
	9.1594	11.2358								12.1276	12.9866								12.3657	13.1051
	8.96847	11.3027								12.0968	12.3371								13.1232	13.1494
	10.1546	10.3008								12.9191	12.6613								13.071	13.2723
	9.15018	9.93499								12.5751	12.3116								12.9399	12.8689
	11.7523	10.0615								11.6555	13.1758								12.9694	12.8804
	11.094	11.6183								13.0784	13.2386								13.1272	11.6773
	9.41599	9.39022								12.4856	13.4168								13.1216	12.6707
	11.073	10.2956								12.5831	12.6612								12.7599	12.5841
	9.59125	11.8009								11.8511	13.3508								13.1761	13.1524
	12.3318	10.4646								12.9336	12.8978								12.5766	12.7703
	9.82918	9.84665								12.342	13.0248								12.7446	13.1187
	10.7939	9.38545								12.3243	11.9087								12.7098	13.0263
	9.16793	11.8082								12.8608	12.9547								12.0402	12.6858
	10.6106	10.1096								13.0468	12.1592								12.8559	12.6182
	11.3792	10.4075								12.3647	13.065								12.7635	13.0649
	10.7084	10.6565								12.8062	13.3082								12.7275	13.1938
	9.38277	9.9872								12.2738	13.1726								12.4338	13.2873
	9.03855	11.6817								11.7927	13.2813								12.4339	12.7691
	9.9692	12.1763								12.9674	13.2982								13.221	12.1349
	10.3954	9.21895								12.4019	12.7188								12.9419	13.0613
	9.14346	9.33513								12.3972	13.028								12.6319	12.9339
	12.8306	9.728								12.7309	13.2273								12.2796	13.0258
	10.3975	9.70872								11.9929	12.4191								13.1357	12.7025
	8.75327	11.256								11.8384	12.9731								12.5668	13.2916
	11.4858	9.17345								12.7914	13.2858								12.9376	13.1676
	8.84264	12.5567								12.8954	13.1568								13.018	13.1861
	9.66216	9.73765								12.2039	13.1507								12.0642	12.8023
	10.0212	9.29656								11.9209	13.0482								13.0057	13.2168
	9.04999	9.12068								12.678	12.5918								12.0978	12.6482
	10.5783	11.4504								13.1727	12.8651								12.3462	12.5321
	9.15948	8.92003								13.2274	12.4368								13.2416	12.2529
	9.67588	10.1766								13.0658	12.8062								12.7403	12.6216
	11.5852	10.3508								12.7697	13.1365								12.5638	13.4102
	10.0487	11.804								12.8552	13.1206								12.444	13.2032
	10.5286	9.89741								12.6824	11.975								13.2138	13.6077
	10.4485	9.72138								12.6977	12.3245								13.1373	11.2222
	9.03776	10.3335								11.9184	13.0545								12.6236	13.1156
	11.4106	9.37298								12.9563	13.0884								12.9978	13.0268
	12.1424	9.5554								12.9938	12.2608								13.3585	13.2601
	11.2802	10.166								12.6778	13.2449								13.0361	12.5181
	10.4794	9.39887								12.3495	12.8366								12.0505	12.5846
	9.47183	13.7175								12.108	13.0928								13.1188	13.2469
	11.3494	11.3787								12.9656	12.754								13.1831	12.588
	8.69838	9.10699								12.1862	12.7535								12.4964	12.6781
	10.0809	10.5449								11.7934	11.591								12.9232	12.3177
	10.1034	9.51503								12.9847	12.7151								12.7713	13.0685
	9.96543	12.0998								12.8056	13.1225								13.1692	13.245
	9.14218	9.44829								12.6723	12.7197								13.004	12.4816
	10.8045	10.6331								11.7278	12.3179								12.3986	13.1531
	8.6109	10.0034								11.7778	13.2741								12.4707	13.3746
	9.40866	9.21187								13.072	12.4155								11.7485	11.9209
	8.98951	11.8309								12.7451	12.3206								11.8718	12.9071
	10.1141	11.7265								13.228	12.9017								12.3922	12.6664
	11.4748	10.3241								12.0867	11.9056								12.0767	12.8517
	11.7901	9.92053								13.0387	13.2096								11.1129	12.1988
	9.2365	9.0952								13.0364	13.204								13.2652	12.6578
	11.6514	13.2484								13.3136	13.0178								13.2701	13.0892
	10.8093	12.1657								12.2953	12.2583								12.8309	12.9568
	8.92574	10.8004								13.1172	13.3033								12.6463	12.595
	9.55984	8.93114								12.4353	12.6174								13.0748	12.958
	10.9724	11.987								12.8868	13.0561								13.2263	13.2726
	11.0024	11.2566								12.8075	12.9973								11.6629	13.0946
	10.1443	11.9807								13.2001	11.9314								12.4462	13.1088
	8.78942	11.7802								13.0482	12.981								13.2909	13.4099
	12.2278	8.87259								12.8806	13.2936								12.606	12.7587
	10.405	11.406								12.8894	12.7962								12.704	13.1663
	9.33204	9.64969								13.2356	11.7904								13.1292	12.8319
	9.74819	11.0701								12.9218	13.3768								13.0006	13.1441
	11.5822	10.2014								12.8776	13.1482								12.7533	12.5739
	8.61214	9.7433								12.2656	13.0005								12.9144	12.5482
	10.205	11.2256								12.932	12.7052								13.0431	12.1884
	9.42132	10.3663								12.7236	12.1811								13.2262	13.047
	10.3131	9.66974								12.5722	12.7279								12.8269	13.359
	9.51331	10.699								12.8067	12.7947								12.6633	11.5127
	10.9587	10.4015								12.3967	12.628								11.9425	13.1796
	9.08819	10.7778								13.1013	12.1791								11.9816	12.6252
	9.07374	9.41506								13.1778	11.9544								12.1266	12.3591
	8.98876	9.17136								12.8495	13.1233								12.477	13.287
	9.73916	11.5275								12.2725	12.3203								12.3252	12.132
	8.30673	10.8702								12.4168	12.9812								12.7568	13.0648
	10.0537	9.66354								12.614	12.7429								12.988	12.9618
	9.6238	10.9554								12.6907	12.8831								12.131	13.118
	9.90614	9.90208								12.0616	12.7892								12.6649	13.0341
	9.07152	9.74092								12.2038	13.133								12.5119	12.9108
	11.3302	9.40598								12.4967	13.2372								12.921	13.153
	10.4359	12.7224								12.6229	11.5485								12.4347	13.1828
	9.18174	10.302								12.9897	12.561								12.9354	12.4801
	9.20458	10.9193								12.0514	12.5211								12.1171	12.3764
	9.96123	11.3099								12.8272	13.0737								11.984	12.8042
	9.36912	9.53331								11.5846	12.4922								12.4833	13.0938
	10.2491	11.5762								12.3943	13.2217								10.9855	13.221
	9.68975	11.7004								12.79	12.2785								13.3503	12.9446
	11.5057	10.0404								12.5472	12.9645								12.1831	12.8754
	11.2758	11.5657								11.9355	13.0399								11.8316	12.4732
	9.68608	12.1388								12.3144	12.5614								13.0574	13.2355
	9.38245	11.8175								11.8611	13.2175								12.5294	12.9641
	9.26952	9.05447								12.5076	13.0158								12.6941	12.8145
	9.15559	9.87189								11.8241	12.0877								12.8595	13.1101
	8.98331	9.7784								11.8764	12.0871								13.0823	12.8145
	8.88868	9.83283								13.1227	12.7827								12.9903	11.6234
	8.98908	10.1553								11.8923	11.999								12.8636	13.2509
	8.93429	10.262								13.0071	13.075								12.9066	13.1524
	10.3682	9.18123								13.0285	13.2247								12.9822	12.9572
	9.57805	9.42195								12.565	13.0523								12.6246	13.234
	11.2906	9.80196								12.944	12.6435								12.4082	13.0831
	9.69337	12.1867								12.9691	12.5606								12.3228	13.3415
	8.40367	9.41048								11.7014	13.0057								11.9462	13.3702
	10.6437	10.0395								12.3078	12.9923								12.4178	12.0038
	9.90575	10.2505								13.032	13.2143								12.8361	12.9508
	8.83597	10.4952								12.8614	12.2918								13.0358	12.6999
	10.234	8.77087								12.0588	13.1061								13.094	12.7396
	8.58769	10.0401								12.0541	13.011								12.7751	12.39
	11.979	9.32643								11.8542	12.3114								12.4643	12.8521
	11.5115	9.54159								12.9994	13.0438								12.9129	12.8013
	10.5351	11.8222								12.4093	13.0656								13.0026	12.894
	9.39829	12.2218								12.7115	13.2042								13.392	12.8643
	11.1396	11.78								12.7974	12.678								12.2911	12.618
	11.9346	9.14259								12.4783	13.1388								12.4647	13.2112
	9.36223	9.90656								12.7734	12.1536								12.9824	12.7266
	9.06016	10.8898								13.1729	13.0677								12.7926	12.979
	9.69289	9.62749								12.5612	12.5089								13.2652	13.0079
	11.0383	10.2738								12.0583	13.1389								12.7925	12.1964
	9.32603	9.84721								13.2222	13.0214								13.1112	12.0376
	9.12168	11.2841								12.2882	11.8934								12.597	12.6503
	9.71788	10.4706								12.9946	12.9006								11.8129	13.0237
	11.7574	9.61558								12.5551	13.2206								13.2445	12.6952
	9.39404	9.85894								13.2842	13.1761								12.7433	13.0459
	8.39221	9.41989								13.1739	13.2464								12.0547	13.2135
	10.2356	11.052								11.9598	12.8981								11.7082	13.3125
	10.7081	10.1677								12.3879	13.2659								12.0291	12.6496
	9.20939	10.6099								13.1827	13.2414								12.1701	12.6593
	11.0936	9.94646								12.9717	12.7823								11.0706	12.9866
	11.9425	10.6722								13.2361	13.0094								13.2987	13.008
	9.60849	9.92353								12.9684	12.3024								12.5362	12.3846
	12.6498	10.4129								12.6336	12.1403								12.5267	12.1905
	10.2943	12.0947								12.7775	13.4186								12.3992	12.8502
	10.6588	12.5493								12.6009	12.7564								12.6784	12.7505
	10.004	10.2465								11.9296	13.2795								13.1853	11.9858
	9.33535	10.9841								12.1619	12.7568								12.0372	12.2632
	10.1048	11.9989								12.7719	13.2203								12.106	12.997
	9.31291	8.91742								12.5264	12.8736								11.9999	12.7874
	8.89625	9.78373								12.8872	11.9146								12.3299	13.1093
	10.0577	9.85594								12.8002	13.0072								12.3256	12.7138
	10.0742	10.4087								13.1105	13.0269								12.6153	13.043
	10.049	10.0856								12.4566	12.843								12.9557	12.3546
	9.4249	9.61358								13.3578	12.3477								12.906	12.3983
	8.23552	10.0038								12.5968	12.5926								12.5774	12.8684
	9.85639	9.39007								12.2779	13.1219								12.3801	12.7031
	9.22193	9.58568								12.6891	12.6631								13.2218	12.9647
	13.9961	8.45551								12.3225	13.1745								12.6851	12.6555
	9.7412	11.518								12.4604	13.2494								11.7813	13.3384
	12.0395	11.303								12.9922	12.6102								11.7981	13.1325
	9.01287	9.71825								12.9771	12.4952								11.9795	13.3145
	9.61417	9.51769								12.8673	13.4497								12.7923	12.6988
	11.775	10.7513								12.7711	12.8937								12.8751	13.4177
	9.9554	10.2697								12.0082	13.0328								12.402	12.3432
	11.4345	9.07642								12.7167	12.901								12.9836	13.124
	8.73214	10.1365								12.338	12.9183								12.8143	12.6692
	9.05519	10.5331								12.4578	13.1784								12.9802	12.6842
	9.19369	8.85559								12.0045	12.8456								11.27	12.5263
	9.59057	9.15576								12.8392	12.7066								12.5765	12.5074
	11.7131	11.0928								12.479	12.6632								10.3084	12.6521
	8.57994	11.039								13.0036	12.247								12.0038	13.0134
	11.7369	8.76697								13.07	12.4751								12.9888	13.0313
	9.24806	11.1398								13.1052	12.8135								11.4463	11.4865
	9.57657	10.1228								12.3903	12.9617								13.0499	13.0581
	9.65127	10.4407								12.4472	12.8442								13.0449	11.9763
	8.78767	10.994								12.797	12.614								11.9975	12.6646
	10.0629	9.99075								11.7665	12.7053								13.2634	12.7642
	8.70113	8.6641								11.9947	13.1346								13.5662	12.7246
	10.1772	11.4592								12.9468	13.0145								13.0678	12.0932
	8.86631	10.4803								12.9372	13.2177								12.24	13.2563
	9.67302	9.40186								12.2056	12.6111								13.0037	12.9308
	10.8704	11.2413								12.5405	13.2966								12.3214	12.9689
	10.0162	10.4546								12.7457	13.2346								12.8328	13.188
	9.38776	9.83318								12.9606	13.1468								12.6912	12.3828
	9.56536	11.6921								12.5299	12.6387								12.3903	13.0402
	11.5023	11.3067								13.0712	12.9488								12.942	13.1962
	11.4529	8.90993								12.3996	12.8757								13.009	12.7284
	9.54081	10.5658								12.9725	12.7391								13.065	12.5097
	9.08774	9.33756								11.7763	13.046								12.8342	13.1673
	9.48455	9.34052								12.6954	12.8142								12.9277	13.2562
	9.96074	10.1339								11.9328	12.8993								12.2694	12.7578
	8.83712	9.69541								12.7458	12.2218								12.802	13.2934
	11.2531	9.25802								12.6947	13.0875								12.0806	13.0229
	11.6548	9.59738								12.9145	12.8452								12.741	12.6715
	11.8388	11.2758								12.5248	13.183								12.1469	13.1662
	10.2688	10.2754								12.2343	12.3142								11.7294	12.9159
	11.6747	9.38935								13.0639	12.5208								12.4388	12.685
	10.4395	9.24798								12.1521	12.6397								13.0538	13.1222
	8.54738	11.4125								12.9551	12.0691								12.6271	12.0079
	9.38556	9.01681								12.9511	12.9873								13.1529	12.2181
	8.89258	10.1479								11.7053	12.7944								13.0709	13.2261
	10.7977	9.09109								12.6639	12.7872								12.9709	12.897
	8.53042	9.40245								12.7691	12.7389								13.1375	13.2531
	9.11751	9.65123								12.0894	13.3239								12.5035	13.2758
	9.86458	8.99825								12.4328	12.9152								13.1667	12.6366
	10.7245	10.3949								12.8019	13.076								13.2156	12.9728
	9.11885	12.3537								12.1322	13.2293								12.6061	12.6186
	10.1461	10.7409								12.6493	13.0411								13.1094	13.2269
	9.42551	9.1098								12.2564	13.2773								11.9654	12.5641
	9.43422	10.7238								12.3782	12.9711								13.0125	13.0027
	9.17255	10.4494								12.1286	12.6905								12.9037	13.2913
	8.97793	9.98691								12.7675	12.8674								12.6975	13.2235
	8.95357	9.09174								12.9224	12.6257								13.1031	13.3799
	9.41897	12.4184								13.1363	12.8341								13.047	13.2641
	8.18543	10.5463								13.1708	12.9639								13.1715	13.202
	12.8708	9.55067								11.8019	13.0605								12.7383	13.2536
	9.12922	10.6865								12.3609	12.5436								12.042	13.1134
	9.72247	9.73986								13.0937	12.6751								12.8557	13.0232
	9.36967	11.072								11.9604	13.1467								12.8467	13.2742
	9.92549	9.60507								13.1328	12.8735								11.905	13.1035
	11.2918	10.5841								12.6517	12.3085								13.2031	12.9003
	9.84237	9.1116								13.2226	13.0339								12.5582	12.5092
	11.5434	9.36012								12.7288	13.0949								12.3888	11.9311
	9.89556	9.62947								13.0597	13.1969								12.9256	12.7487
	8.89671	10.1326								12.9739	12.9248								12.9344	12.2129
	10.8761	9.29454								13.0774	13.1962								12.115	13.1289
	9.71217	11.6017								12.4577	13.14								12.4922	12.812
	10.1074	11.3957								12.9549	11.9327								12.0053	12.4858
	10.969	11.006								12.7322	12.8866								11.3464	12.2119
	9.41973	12.3316								13.1298	11.9932								12.7114	13.0675
	11.7483	11.1746								12.1165	12.8751								11.7743	13.1568
	9.70892	11.5877								12.9575	12.3284								13.021	12.7242
	10.093	9.92256								13.1003	12.4978								12.9056	13.1318
	9.61293	9.77785								12.5121	13.0354								12.8947	13.2102
	10.9955	9.69383								13.078	12.8228								13.2579	12.6042
	8.8684	10.9423								13.1731	11.5423								13.095	13.2006
	8.81979	11.1312								13.2725	12.832								12.4946	12.7444
	9.38323	9.96362								12.7549	12.3331								12.9216	12.899
	8.67861	9.18832								12.2269	13.1286								12.8129	13.067
	11.0347	11.9941								12.6875	12.7476								12.119	13.0964
	9.32089	11.4244								12.3739	12.6808								12.6256	11.4733
	9.94682	10.2785								12.984	12.9717								13.0608	13.2892
	9.04596	9.00057								12.8599	12.948								13.1196	13.0523
	9.88632	9.14449								12.0486	12.4278								13.1823	12.968
	12.3294	10.1935								12.526	13.0731								12.8772	13.0131
	13.1034	11.9767								12.2551	12.8226								11.8024	12.698
	9.05518	9.15286								12.6799	13.405								13.266	12.5946
	9.25803	11.8714								12.8185	13.06								12.5733	11.8953
	9.8347	10.114								13.0348	12.8859								12.9308	11.735
	9.59484	10.7128								12.9739	12.2778								13.0782	13.1865
	10.0012	11.238								12.9913	12.734								11.4477	13.1452
	9.67767	11.9018								12.0662	13.0249								12.9527	13.0381
	8.8888	10.1997								12.6783	12.7114								13.1858	13.026
	9.20724	10.1439								12.7083	12.9467								12.7878	12.6803
	10.0554	9.44045								12.9104	13.0539								12.1411	13.2122
	11.7189	11.8474								12.3278	12.5583								12.7918	12.2842
	9.25468	10.054								11.8404	12.9174								12.1844	13.2491
	12.3094	9.14947								12.7215	12.0626								12.8291	12.2223
	12.2371	9.01511								12.078	12.7901								12.6754	12.7179
	10.9055	9.9985								13.0764	12.2566								12.0483	11.9405
	9.68447	10.7592								12.7926	12.9044								12.314	12.5659
	9.53293	9.1386								12.9525	12.9911								12.6041	12.7632
	11.2617	9.36817								12.2179	12.8997								11.7377	13.1244
	8.82626	11.1127								13.1166	13.0788								12.586	13.0181
	9.31417	10.1549								13.0962	12.8297								13.2591	12.7943
	12.6672	10.4195								11.9652	12.4347								12.9878	13.1555
	11.6033	8.88953								12.1005	13.1206								12.4638	12.8009
	10.7327	10.5512								11.0776	12.7908								12.4395	12.6478
	11.5937	11.3671								12.3834	12.9491								12.6881	13.1526
	11.0026	10.0254								12.1789	12.4238								12.7505	12.9025
	9.00135	10.5919								12.7683	13.0089								11.5078	13.3207
	9.53896	9.08804								11.7362	12.6692								13.151	12.9984
	10.1963	10.6161								12.4431	12.7693								12.7921	12.5396
	9.15877	10.3742								11.8831	13.5541								12.3013	12.8001
	9.2738	10.1901								12.9444	12.8823								12.9795	12.5246
	9.03658	9.05534								13.3055	12.9967								12.6044	12.9737
	10.3516	9.20929								12.8789	13.3745								12.5047	13.1488
	9.45248	9.57363								12.5976	13.0127								12.5836	12.7729
	10.5626	11.1156								12.4174	12.9642								11.7586	13.4522
	9.56568	12.4112								13.3575	12.7179								13.2355	12.8925
	9.60726	11.6552								11.2151	13.1468								12.4653	12.7495
	13.3657	11.7607								12.345	13.0299								13.2965	13.283
	9.30074	8.61149								12.8588	13.0859								12.0547	13.1742
	9.2564	9.7949								13.1087	12.8802								12.9208	13.2861
	9.628	9.49742								13.1448	12.5859								11.8846	13.2509
	9.17386	9.90509								12.91	13.0536								13.383	12.158
	11.2178	9.56108								13.2934	12.8925								12.3132	9.02545
	9.25422	9.44278								12.6562	11.9662								11.9837	13.1622
	9.92677	9.28033								11.3992	13.1472								12.117	12.5358
	8.88345	10.8395								12.9923	11.8176								11.9339	12.744
	9.25604	9.15362								12.1391	13.237								12.273	12.8169
	10.4765	8.84884								13.1795	12.8454								12.4232	12.2569
	9.28319	9.61266								12.2604	12.4975								13.1589	13.2038
	8.39571	10.9372								12.6432	13.1583								12.3861	13.0142
	10.3633	10.3521								13.0272	11.7543								12.79	12.0289
	9.22797	10.8684								12.9962	12.6968								13.2961	13.2545
	12.2744	15.3174								12.0357	12.4992								12.8739	12.6591
	10.118	10.1925								13.1431	13.2386								12.5397	13.3715
	9.42303	9.95882								13.3762	12.4507								12.3455	12.478
	9.36851	9.30161								13.2396	12.9336								13.1264	11.8978
	8.56706	12.1721								12.4775	12.5552								11.9942	12.0274
	10.0582	9.43895								11.4831	13.0959								12.7091	13.0666
	9.03571	10.2675								12.6985	12.7399								12.7736	13.2763
	9.04134	9.03398								12.3517	12.7505								12.8005	12.9299
	8.36271	10.8092								12.5579	12.3299								12.2419	12.7445
	11.0405	10.2144								13.0391	12.6343								12.8511	13.0335
	9.80043	9.9576								12.8361	13.1727								12.161	12.9139
	9.73893	11.1049								11.8523	13.0993								12.4309	12.6
	9.27465	10.3432								12.8711	12.7884								13.2851	12.724
	9.47967	10.279								11.1955	12.9252								13.1955	13.1687
	10.0745	9.30127								12.2923	12.8579								12.1503	13.0619
	11.6561	9.22703								12.7556	13.0379								12.183	12.9003
	10.6346	11.9836								12.6714	12.971								12.1924	12.818
	11.1004	9.26614								12.3938	12.8035								12.7652	12.8672
	8.51364	9.77692								12.9248	13.0581								12.3266	13.2347
	8.55619	11.1866								12.5817	12.9595								12.5307	13.0694
	9.26848	9.93245								12.2722	12.6599								12.7781	12.4253
	8.73087	16.5813								12.4608	12.7709								12.6559	12.9726
	9.11932	9.02078								12.8292	12.9628								12.9795	11.9991
	10.2707	10.2672								11.9324	13.1412								12.752	12.806
	10.1629	11.4579								11.6992	12.9996								12.4714	13.2273
	9.84473	9.55324								12.3264	13.1971								12.9377	12.9259
	9.10488	9.25925								12.981	12.7404								13.1547	13.0067
	10.4454	12.3748								12.7157	13.0723								12.9407	12.6498
	9.54711	11.0646								13.227	13.1997								13.038	12.6535
	8.72477	9.47293								13.0273	12.7331								12.1525	12.7475
	11.0015	9.33536								12.8998	12.9254								12.8016	12.8638
	11.8578	11.5081								12.8833	12.9243								12.362	12.9899
	9.02852	9.00443								12.6787	12.6065								11.8753	12.8595
	8.5823	9.3338								12.9914	13.3567								11.8094	13.1023
	9.28621	8.95085								12.5986	12.2237								12.7333	13.3381
	10.4261	8.75128								13.2222	12.0093								12.7631	12.9348
	9.2616	10.3463								12.9938	12.7821								13.1305	12.3549
	10.5149	9.12796								12.7555	12.4869								13.2588	12.5437
	9.14272	11.1877								11.9904	12.8381								12.29	12.8559
	8.77794	12.4804								12.9753	12.4423								12.0189	12.829
	11.2297	11.8025								12.9451	12.8426								12.8096	12.2885
	8.91433	10.6591								12.2983	11.036								13.0906	13.1419
	9.51622	11.8555								12.5423	12.7416								11.5126	12.5388
	9.38638	10.1918								13.387	13.0304								13.2147	12.6096
	9.12328	9.01578								13.182	12.9059								13.1283	13.2051
	9.28901	9.38388								12.7517	11.5166								12.9956	12.3119
	9.90969	10.6811								12.9884	12.3705								12.8308	12.9292
	11.3755	13.1336								11.7516	13.3301								13.0684	12.1546
	8.96057	9.87853								12.4397	12.7938								13.1623	12.0671
	11.2826	12.63								12.9393	12.6868								12.9594	13.0653
	10.669	12.0303								13.2207	12.5149								12.5592	11.8539
	9.64718	10.2659								12.265	13.3394								12.7727	12.0113
	13.0614	9.04459								12.0228	13.2817								13.0011	13.003
	9.97048	11.5125								12.1003	12.8595								12.1346	12.9677
	9.84966	11.1551								12.6432	13.0571								12.526	13.0474
	10.0353	9.25372								12.491	13.1148								12.7694	13.1155
	11.133	10.2627								13.1142	12.4659								12.7934	12.7245
	9.25848	11.6591								13.1425	12.9034								12.438	13.0283
	10.1085	9.02651								12.8374	12.3687								12.1139	12.6102
	10.9662	9.23986								13.2783	13.3191								12.7983	13.1309
	10.8731	11.1771								12.8086	13.213								13.0497	12.0986
	9.15121	10.1832								12.9113	13.1266								12.7756	12.7473
	9.80197	12.8493								12.2839	12.9745								13.306	12.4783
	10.5478	9.13105								12.4884	12.8277								13.2568	12.95
	10.0481	9.14106								12.9574	9.59809								12.8995	12.2551
	8.93324	9.71391								12.6806	11.596								12.7046	13.282
	9.31787	9.16876								12.7728	13.2042								12.5468	12.6806
	11.5276	9.16135								11.7815	12.4918								12.5384	13.0044
	8.68878	9.8234								12.8981	11.7006								12.9866	13.2216
	11.237	9.02612								12.4398	13.2669								12.977	13.1482
	9.43064	9.49074								12.1958	13.3244								12.8796	13.1134
	8.72969	9.85155								12.7471	13.0345								12.6571	13.1531
	12.401	10.6619								13.0336	12.7147								13.1514	13.0164
	9.72495	10.1449								12.9766	12.5927								12.3201	12.9025
	10.7543	9.66492								12.4439	12.8131								12.6815	13.0249
	8.16824	11.7949								12.9545	12.3613								13.0842	13.1695
	11.409	8.66252								12.3089	13.2433								12.7684	12.5252
	9.97332	9.90825								12.421	13.0952								13.1069	12.9054
	10.8503	9.72522								11.6804	13.0734								12.2957	13.1084
	8.55382	8.88								12.3756	12.8982								11.9774	12.1096
	9.44697	11.2439								12.7534	13.2586								11.9657	12.7379
	9.31852	9.36494								12.949	11.6019								12.1151	12.3721
	8.86829	8.59047								12.5288	12.929								13.199	13.0451
	8.01048	10.0272								12.976	13.1942								12.8339	13.1243
	10.8415	9.13956								12.3296	11.9425								12.2598	13.1661
	9.85442	10.2045								12.5338	11.7249								13.2806	12.8881
	8.95607	11.6672								12.8289	12.9401								12.9945	12.9761
	9.22635	8.75127								12.5797	12.9644								12.966	13.0807
	10.1631	9.25986								13.0845	13.0367								12.309	12.9772
	9.47885	9.11028								12.8276	12.5328								13.01	12.4692
	8.77454	9.60078								13.2176	12.8997								13.2335	12.8451
	9.27461	9.50406								13.1033	13.2069								12.8487	12.2882
	8.62706	10.4682								12.0444	12.5934								12.9584	13.0559
	9.81057	10.3842								12.3866	12.3408								12.4928	12.9686
	11.2423	10.4802								12.5203	11.9879								12.2806	12.748
	11.7203	9.36315								12.3999	13.3352								11.845	12.5256
	10.583	9.4538								11.8724	12.8724								13.1862	12.8866
	10.6374	9.15495								13.0145	13.1777								11.9225	13.3889
	10.0548	9.0626								11.3266	13.0487								12.9891	13.0217
	11.563	12.3612								12.9459	12.441								12.7973	12.6141
	9.92643	13.2193								13.0861	13.1608								13.0226	12.5332
	8.63399	8.82689								12.2167	13.0511								12.9162	13.3131
	9.56153	10.5585								12.0719	13.3804								12.7703	12.4611
	8.79127	8.85812								12.5402	13.1252								13.0002	12.373
	9.75359	11.2598								12.9523	11.9556								12.5623	12.0687
	10.115	9.51412								12.844	12.537								12.6086	12.7718
	10.2226	11.7424								12.7653	12.7535								12.6748	13.391
	8.76871	9.58565								11.8267	13.0276								12.7278	13.213
	10.2361	9.42225								12.9437	12.9217								13.0921	12.6545
	8.686	10.6749								12.4858	12.3659								12.9987	12.6283
	9.2674	9.27184								12.8305	13.0059								13.1205	13.2452
	8.78849	10.4609								12.5994	12.1349								12.9525	13.1375
	10.492	9.90158								13.1703	13.1731								12.5029	12.5342
	8.97358	9.75155								13.123	12.457								13.0012	12.5441
	8.83996	9.6289								12.2034	12.9105								12.8059	12.5247
	9.52071	8.91974								12.7071	13.3145								12.1823	13.1263
	9.07584	8.82982								12.3479	13.3039								13.1178	12.5746
	8.64691	9.54543								12.1756	12.797								12.4429	12.3193
	8.7514	8.92136								12.7847	12.7495								12.4528	12.1474
	9.67617	8.60084								12.3636	12.1939								13.0373	13.178
	9.45648	9.1444								11.8162	13.1215								12.8554	12.8317
	9.97099	10.3575								12.4406	12.7407								12.6282	13.0452
	8.73145	9.70794								12.4545	13.1148								12.9303	12.4089
	10.3737	10.8857								12.4365	13.292								11.9228	13.008
	9.92781	10.5697								13.1117	12.8972								12.8718	13.2792
	8.62524	8.9539								12.4752	13.1622								11.9808	12.9732
	9.49964	9.18943								12.1373	12.8427								12.9102	12.983
	9.14548	9.43399								11.8919	13.1733								12.6347	12.9283
	11.4369	9.25764								12.2773	10.9404								13.1711	13.2301
	9.7147	9.90617								12.4462	13.0821								13.0978	12.8041
	9.15059	12.1374								13.3179	13.1466								12.2069	13.2185
	10.0104	8.93244								13.1639	12.2671								12.5776	12.5948
	10.4947	9.28858								12.3773	12.6401								12.8891	13.1946
	11.6322	11.0475								12.7062	13.1784								12.7659	12.9292
	8.73706	10.0357								11.8405	13.329								12.9785	13.207
	9.14902	12.3186								12.1885	11.4914								13.2629	12.0628
	9.67656	10.006								11.6391	12.8299								12.6517	12.9071
	11.2094	9.16056								12.7337	13.1189								12.3973	11.7717
	10.3631	9.08375								12.8891	13.0744								12.8669	12.9628
	9.41853	9.96402								12.9446	13.1292								13.0791	13.066
	9.90763	8.79808								13.1629	12.5677								12.5779	12.9982
	12.939	9.8141								12.5301	13.2627								12.4033	12.845
	10.6117	9.73498								12.7859	13.195								12.7068	12.8365
	9.65922	9.26361								11.961	12.7707								12.9359	12.9999
	12.1637	10.222								12.8751	12.7967								12.074	13.0692
	10.088	9.95821								12.396	13.2504								12.1997	13.3067
	11.1543	8.53469								13.2668	12.5534								12.8398	13.2495
	8.9043	11.4227								12.1588	13.2038								13.0916	12.8477
	9.82421	9.96848								12.7869	11.9526								12.8956	13.0472
	9.17292	12.0672								12.9951	13.1509								12.3952	12.7448
	11.0305	10.04								12.9351	13.2277								13.1731	13.1406
	10.1937	8.79858								11.8469	12.1329								12.6974	12.9177
	8.88732	12.2254								12.155	13.1585								13.0969	12.3733
	9.45593	9.43376								12.2722	13.1746								11.9762	13.165
	9.287	9.8056								12.9822	12.9655								12.4914	13.0809
	9.1475	9.34022								13.0491	12.3766								13.1553	13.3569
	11.6527	9.81701								12.6195	12.326								12.5331	13.2105
	10.0803	10.929								12.8755	12.8197								12.986	13.3483
	9.77212	8.62295								13.2008	12.5159								12.2688	12.7082
	10.7573	9.84005								11.8114	13.1689								12.7769	12.3747
	10.2949	9.06473								12.7844	12.4624								13.0569	13.3157
	10.2079	9.0776								12.4031	12.5243								12.7683	13.2564
	8.94368	9.88371								12.258	12.4336								12.9086	12.3552
	11.5111	14.0507								13.0812	12.8229								12.7914	12.7498
	9.55932	9.5579								12.4695	13.2457								13.1273	13.4027
	11.6241	9.88672								13.1729	11.7892								13.0019	12.119
	11.415	12.5748								12.5412	13.1662								12.6728	12.9833
	8.93774	10.8669								12.0979	12.8913								11.8744	12.1545
	8.91435	9.28081								12.539	13.148								12.3196	12.7497
	10.3795	9.63151								12.3975	12.5235								12.7665	13.1571
	8.87033	11.1827								12.818	13.3484								12.3355	12.34
	9.60786	12.412								12.2857	12.6627								12.6292	13.0942
	9.1822	8.61009								13.2042	12.986								13.0343	12.7865
	9.01286	10.712								12.9845	12.9538								13.1669	13.0791
	9.14984	9.01521								12.6358	13.0874								12.3373	12.8895
	11.3231	8.6303								13.0325	13.2585								12.0451	12.9943
	9.06604	11.1828								12.9397	12.5346								13.2927	13.1179
	9.62166	11.9179								12.5624	12.1065								12.1551	12.265
	10.0578	8.74338								12.472	13.1711								12.2319	12.5746
	11.6632	11.6983								12.8906	12.9836								12.7733	13.1401
	10.5083	9.22181								12.3578	12.9173								12.927	12.923
	9.4245	9.47747								12.2618	12.8258								12.4454	12.3238
	9.54047	8.88677								11.768	12.9672								12.787	12.6938
	10.3256	10.5773								12.0156	12.9938								12.3089	12.9803
	9.93797	11.6401								12.6687	12.9602								11.695	12.8703
	9.92127	12.0907								12.376	12.8563								12.2055	12.6509
	9.49342	10.6558								12.8605	13.0278								12.9579	13.1832
	9.15855	9.85806								12.9253	12.9567								13.1057	13.2101
	11.0992	10.5568								12.9491	13.2824								12.2528	12.8683
	9.23224	11.8363								11.7683	13.198								12.4089	12.8572
	9.78516	8.29382								12.2105	12.7217								12.1687	13.3241
	8.80937	8.92378								13.0838	12.7638								12.7206	13.172
	9.43789	11.7598								11.9981	12.1376								12.0461	12.9182
	9.67954	10.4537								12.7329	13.1518								12.8977	13.2075
	9.49264	10.1051								12.7926	12.595								13.2425	12.0478
	9.64925	11.4451								13.2495	13.121								12.7365	12.5805
	10.4118	11.2214								13.1277	12.8374								12.9492	13.1341
	9.99192	9.78538								12.2812	12.687								12.5306	13.2701
	10.2524	9.56336								12.8726	12.7117								12.7695	13.0664
	9.09446	9.68686								13.2819	13.3544								12.6113	13.297
	9.10189	9.15411								12.8792	13.2562								12.8635	13.1524
	9.19146	11.3496								12.9796	13.0417								13.2614	13.3179
	8.86746	8.32314								12.7861	12.7567								12.4816	12.2235
	12.3912	9.41496								13.1132	12.0468								12.5661	13.0813
	9.27205	9.57822								12.9265	12.5485								13.2548	13.4046
	10.1249	11.8859								12.245	12.7891								12.6674	13.0471
	9.46872	8.17653								13.2597	12.7631								11.8247	12.5958
	9.84245	8.71174								11.8041	13.186								13.0378	12.7936
	11.9265	9.91552								12.9975	13.192								11.984	13.217
	12.2375	12.9228								12.5478	13.2502								12.384	13.3085
	9.00813	10.7087								12.8402	13.2407								12.9036	12.6768
	8.97389	9.92701								13.0597	13.0467								12.3882	12.9585
	8.6977	9.1696								12.227	12.5977								12.7552	13.1253
	9.1664	9.25565								12.5995	13.0581								12.2283	13.228
	9.66046	9.64066								12.8719	13.0758								12.5996	13.0369
	8.99608	8.92337								12.8878	11.3152								12.0422	12.8521
	10.5898	10.054								13.1618	13.2166								12.9792	12.8406
	8.75151	8.568								12.5737	13.0465								12.5548	13.1268
	8.79992	9.82736								12.6123	12.4436								12.9134	13.2227
	8.627	8.44772								12.4369	12.9873								12.7336	12.9832
	9.10872	11.7598								12.6336	12.9598								12.9768	13.1074
	8.97215	9.53953								13.0239	12.4024								13.0292	12.9066
	9.25727	9.26761								12.376	13.0638								11.9454	12.9685
	12.0862	9.33758								12.1344	13.1159								12.4538	13.0709
	10.0691	8.40449								11.5109	13.3378								12.3767	13.2415
	9.01106	11.5449								11.9075	12.7512								12.4888	12.3434
	12.2849	10.6214								11.7222	12.6741								12.7319	12.9858
	7.924	8.66003								13.3324	13.3661								12.9881	13.0211
	9.38732	11.241								12.5741	12.803								12.9681	12.7027
	9.86695	8.66488								12.6332	13.012								12.3043	13.2196
	8.49139	10.4287								12.5459	12.3591								12.6258	12.7522
	9.17577	12.4688								12.2077	12.6714								13.1829	12.2635
	10.3214	11.9272								12.1456	13.1462								12.2585	12.8068
	11.6983	9.95618								12.6194	13.3332								13.1708	12.9381
	11.4654	11.7486								11.5769	12.3931								13.1823	13.0987
	9.86926	9.10434								13.1657	13.2498								13.0927	13.3389
	9.13508	11.6184								12.8428	13.0771								12.489	13.2668
	8.71531	10.1979								12.7977	12.4897								13.1856	12.9895
	10.2278	12.4104								12.6337	12.4602								12.6309	13.0496
	11.5633	10.8428								12.7975	12.3638								12.7113	12.3854
	9.81209	11.1176								12.5943	12.3863								12.6837	12.8545
	10.5463	12.6186								11.5896	13.2376								13.1909	11.1694
	8.99346	9.71957								12.8731	12.9963								13.1319	13.0282
	9.85068	11.3965								12.9492	12.6915								12.4293	13.1726
	9.1693	12.2848								12.5111	11.8974								12.8193	12.7857
	8.30613	10.5358								12.9	12.8347								12.8297	13.0261
	9.16793	9.80288								12.3778	12.7795								12.2254	12.8601
	10.2419	11.1462								12.2793	13.2274								12.9663	13.0581
	9.12911	9.40696								11.9641	12.9111								12.7593	12.2412
	9.52212	11.7901								12.7513	13.2266								12.7302	12.781
	9.40125	8.53006								11.8749	12.9403								11.8751	12.9252
	9.28546	9.1613								12.9225	13.0339								12.2895	12.8777
	9.84748	11.721								12.6644	13.3361								12.9175	12.8499
	9.80955	10.4309								12.8839	13.1851								12.9739	12.4348
	8.39502	12.2911								12.6753	12.0785								12.4819	12.5343
	8.89881	11.4439								12.1331	12.4253								13.1999	12.6086
	9.50859	12.3166								12.77	12.7438								12.4746	13.2383
	10.6655	9.06713								12.8432	13.0681								13.0638	12.8104
	11.4892	11.3258								12.9298	12.8177								12.8926	13.3618
	9.17954	10.2862								13.1123	12.5687								11.8478	12.9119
	8.26934	10.3095								12.7454	13.1813								12.2382	12.835
	8.72153	12.4403								13.2637	13.2795								13.04	13.1475
	9.93016	10.7408								12.0911	13.1961								12.9843	12.7162
	12.13	12.2687								13.0238	11.9976								11.6728	12.3185
	8.78434	9.932								12.973	13.0848								12.9856	12.901
	9.13046	10.1083								12.1018	12.8199								13.1674	13.0158
	9.35241	11.8254								12.9791	13.1671								12.611	12.9478
	9.55065	11.0344								12.7941	13.0081								12.9569	12.8715
	9.3212	10.1551								12.3067	12.7482								12.1787	12.6135
	8.3813	11.7681								13.1613	12.7199								12.785	12.7434
	9.79889	10.9969								13.0552	12.9311								11.9898	12.997
	9.79812	9.57147								13.0437	12.9936								12.5236	12.6291
	9.85616	10.5009								12.8982	12.3606								12.0365	13.0875
	8.53457	9.31964								12.7429	12.1749								12.5824	13.1751
	10.0416	11.866								12.8696	12.5167								12.9476	12.2901
	8.7811	11.4921								12.0784	12.9194								12.6585	12.6851
	10.1215	11.5799								12.0441	12.9508								12.1356	13.0324
	11.0637	10.3471								12.7555	13.1811								13.0542	12.5896
	9.33855	11.9633								12.8686	12.5501								13.0131	11.7546
	9.33735	12.9596								12.2826	13.3492								12.0508	12.2643
	8.54173	9.02898								12.3657	12.3928								12.4798	12.308
	13.3335	10.7765								11.873	12.7272								12.0876	13.0756
	9.89582	11.4845								13.0765	12.4028								13.0295	13.1802
	8.76625	9.55513								12.3839	13.3441								13.1714	13.1966
	8.76778	11.5451								12.0103	12.9694								12.9691	13.1981
	9.6762	10.6163								12.2341	12.6965								12.2878	12.9582
	9.58377	11.1234								13.0685	13.1846								13.0478	13.0379
	9.05095	10.5513								12.2093	13.4228								12.508	12.7152
	9.47997	9.77898								12.9222	12.1776								12.1096	12.6786
	8.64806	11.5729								13.102	12.9911								12.1371	13.1052
	11.715	9.61588								12.5005	12.6862								12.2356	12.3839
	9.99233	11.0392								11.3866	12.9785								12.1818	12.1567
	10.0148	10.3362								12.5007	12.3655								12.0278	13.1418
	12.1159	11.8234								12.5611	12.8758								12.2935	12.6336
	9.04486	10.8011								12.6452	12.5249								13.26	12.7415
	9.84591	9.35401								12.2844	12.6991								12.9146	12.8778
	10.1374	17.4698								13.1519	13.0914								12.7713	12.774
	8.6544	9.42894								12.08	12.822								12.4438	12.4926
	10.0104	9.20949								12.8029	13.0992								11.9987	13.141
	9.45479	10.3078								12.1174	12.8385								12.6767	13.2607
	9.50612	9.80354								13.0361	12.8475								13.1274	13.1858
	8.93958	10.474								12.1946	12.9945								12.1404	12.6131
	11.2128	9.23683								12.0374	12.9625								12.7589	12.8427
	8.84945	9.98157								12.8966	13.0211								13.1911	12.7656
	9.485	10.5788								12.732	13.0551								12.4051	12.9031
	8.6745	10.218								13.1488	11.6313								13.2153	12.6743
	12.4053	12.9319								13.0094	12.3283								11.8554	12.375
	8.82753	11.6394								12.9989	13.183								12.8873	12.7396
	10.4196	11.2059								12.8242	12.7054								12.7685	12.9971
	10.9339	10.3139								12.0316	13.0984								12.8201	13.0776
	9.01207	9.21894								12.758	12.5609								12.3689	12.2279
	12.5896	10.8017								12.0348	13.2451								12.1795	13.0664
	9.18001	11.0459								12.1137	13.1929								12.9783	13.1643
	12.514	11.2419								11.9401	13.2342								12.9653	11.8772
	9.46086	10.0034								12.4605	13.3794								12.5928	13.0119
	8.6998	13.5733								12.4194	13.0223								12.5168	12.5096
	11.9956	10.2754								12.2242	12.1645								12.9923	12.7374
	10.7008	9.67209								13.1086	13.0076								13.1023	13.142
	9.5223	10.8582								12.3661	13.1258								12.8447	12.5938
	9.09038	11.8538								12.5997	12.1718								13.3407	12.5162
	9.26232	10.8698								12.517	13.5891								12.521	12.807
	9.66428	9.31171								12.327	13.0561								13.0132	12.7328
	9.3676	9.66324								12.9068	13.1751								12.4785	12.3354
	11.4359	10.0108								12.2473	12.713								13.0337	12.7485
	8.94489	13.1623								11.6305	13.0872								12.1085	12.6843
	9.8856	12.8261								12.9766	13.0698								12.794	13.0234
	8.99654	9.33549								12.4778	12.7211								12.5542	13.1957
	9.17609	11.6861								12.09	12.7449								12.761	12.8738
	10.8551	11.5741								11.5938	12.6187								11.5366	13.1141
	10.5341	13.074								12.9516	12.8255								12.5694	12.7877
	9.01146	11.1735								12.0785	13.0924								12.2372	12.4146
	11.5471	12.0891								12.424	12.3456								12.8067	12.5397
	9.80417	11.5875								12.3714	12.5287								12.7333	12.222
	8.6577	10.1197								11.9595	13.202								13.2369	12.5791
	10.8947	10.7037								12.3129	12.6518								12.9898	12.3253
	9.5233	12.3773								13.0556	12.8029								12.9855	13.169
	8.40207	10.3147								12.6593	12.9893								12.9384	13.1174
	8.55477	13.2447								13.0673	12.2975								13.0355	13.0801
	9.14656	9.45583								12.8336	13.2984								13.3783	13.1248
	9.77413	10.8394								13.3345	13.0403								13.161	11.6817
	9.64834	10.7477								12.3039	12.427								13.2089	12.8087
	9.97509	11.308								12.7219	12.4776								12.9592	13.2027
	11.196	9.91395								11.6677	13.0625								13.0286	13.0626
	8.98493	11.5811								12.7079	12.4159								12.4152	12.9079
	9.21161	11.1856								12.5218	12.8583								12.3056	12.9651
	8.55569	10.0915								12.855	12.4302								12.1157	12.8611
	8.90947	9.85874								13.2112	12.6731								12.5727	13.2033
	10.3935	10.4995								13.0713	13.2939								13.2873	12.4628
	10.0833	9.60177								13.1829	12.6863								12.23	13.2109
	8.45881	10.0543								12.4623	11.3523								12.9829	13.1478
	9.4502	10.0603								12.7136	13.1157								11.8203	13.1804
	11.1763	9.41927								13.0983	12.3575								12.4677	12.6323
	8.83713	11.3654								13.1279	12.4327								12.2806	13.1685
	9.74246	10.0181								12.9491	13.2362								12.7677	12.7667
	8.69641	13.0252								12.2513	13.2013								12.5585	12.313
	11.0396	10.943								13.2706	13.1969								11.9897	13.1359
	10.5221	12.4064								12.8102	13.003								13.293	13.0861
	8.66612	12.0047								12.499	12.7978								13.1204	13.2248
	11.6084	9.87814								12.8206	12.8601								12.9433	12.6784
	7.88948	10.497								12.4968	12.8804								12.9918	12.0574
	8.43517	10.6962								12.5724	11.8727								12.6833	12.9681
	9.35392	9.99718								11.8295	13.0251								12.4517	12.5307
	8.30527	12.8809								12.4341	12.8002								12.5321	13.0446
	9.28156	11.4662								13.0411	12.7275								12.8898	12.6642
	9.38576	9.77239								12.9984	12.8132								12.6177	13.0375
	9.09062	12.9217								12.149	12.756								12.8363	12.1337
	8.75387	9.99059								9.38048	12.3987								12.0038	12.4285
	9.55608	10.3763								12.1796	13.0982								12.8799	12.0533
	9.56014	12.75								12.3283	12.3582								12.5879	12.291
	10.0142	11.8205								12.3673	12.8504								12.4696	13.3508
	10.6894	11.9555								11.8528	12.9215								12.0368	12.9439
	9.88173	9.30583								12.6882	12.4401								12.8157	13.2626
	8.45115	11.0196								12.4366	12.7257								13.0564	13.089
	9.70295	9.41269								13.0293	12.3391								13.2903	13.209
	8.99048	11.0868								13.0534	12.965								11.8699	12.0381
	9.53674	11.5482								13.1999	12.4557								12.3474	12.7918
	9.66357	11.3961								12.7417	12.3974								12.9187	12.2433
	8.84913	11.5754								12.805	12.2903								12.8151	9.42482
	10.147	11.1953								12.9315	12.9397								12.1681	13.1557
	10.9824	10.5276								12.4006	12.181								12.3315	12.1637
	8.48697	10.7914								12.5101	12.5533								12.3352	12.7888
	11.3642	12.9978								12.8671	13.0911								13.053	13.4336
	11.7946	10.4499								11.7541	13.2028								12.7574	13.0236
	9.11322	9.72477								11.4478	11.9462								12.651	12.8348
	8.62691	11.4545								11.9446	12.7136								12.7758	13.148
	9.47115	9.93681								11.6608	13.1727								13.129	13.0769
	8.65489	11.607								13.1602	13.0524								12.8993	12.1643
	8.63375	10.7811								12.0044	12.7078								12.7121	12.9091
	8.83203	9.31323								13.1484	12.9668								12.5797	13.2441
	8.46432	12.1679								13.0074	13.1765								12.8655	12.9961
	10.2277	10.735								12.2065	12.6095								12.6227	13.1494
	9.04268	11.3507								12.3625	12.8214								13.0288	12.3469
	8.90485	9.91621								12.7509	12.6815								12.8709	12.3205
	8.48339	12.1057								12.1767	12.9931								12.3	12.6219
	13.0891	10.039								11.9531	12.974								12.0163	12.9465
	12.0004	9.83082								12.4874	13.1156								12.2915	12.8652
	8.94955	10.7614								13.1277	12.8089								12.5672	12.6607
	12.7457	10.1585								12.8924	13.0921								12.7386	12.8533
	8.60767	9.55								11.9351	12.863								12.155	12.4932
	8.93413	11.9837								13.0197	12.2881								13.0048	13.0651
	7.55933	10.5576								12.5222	12.1774								12.3617	13.2544
	8.80364	11.2101								12.9387	12.9944								12.1967	12.0738
	9.17133	10.6024								13.0588	12.8165								12.1021	12.3463
	11.8982	9.91704								12.4052	13.3229								12.453	12.6521
	8.30712	11.9889								11.7132	12.6287								13.3291	13.3944
	9.22897	11.0485								12.5419	12.8612								12.7839	12.643
	8.72831	9.99468								13.2748	12.7195								12.2519	8.9274
	8.74641	9.08023								13.2076	13.0051								12.9898	12.6239
	8.40152	10.0233								12.7832	13.0835								13.0887	13.4041
	9.1037	9.98741								13.0171	13.0762								12.5236	13.2234
	12.7427	10.292								12.2506	12.9143								12.6964	13.2293
	9.23239	10.7134								12.2014	12.2151								12.1161	13.1956
	8.72176	10.1459								11.9533	13.3808								12.9914	13.1043
	9.73047	11.7971								13.2567	12.3068								13.0778	13.1205
	8.57471	13.1659								13.1585	12.8522								13.109	11.9777
	10.3738	9.70409								12.8584	11.9664								13.2192	12.4923
	9.42049	12.7618								11.8711	13.1553								12.7194	13.2495
	11.5666	10.55								12.3391	13.2138								11.5588	13.2452
	8.11375	11.7223								13.2928	12.57								12.3282	12.7488
	9.54959	9.56142								13.0499	12.9999								12.2464	13.2938
	12.516	11.2188								12.5094	13.0612								12.9732	12.3104
	9.37045	10.7402								13.0335	12.8456								13.1184	12.8267
	8.31253	11.916								12.6661	13.3097								12.7264	13.2723
	9.79485	10.2223								11.8738	12.9626								11.9088	12.9431
	8.98899	9.99128								12.8984	13.1986								12.2192	12.4938
	8.40699	9.61454								12.379	12.7918								12.5844	12.1096
	9.08325	11.7164								12.7926	12.9646								12.9427	13.0674
	8.8036	12.8034								12.9081	13.1779								12.8313	12.9182
	11.1995	9.75802								11.9236	12.9365								13.1329	12.7421
	12.1575	9.57578								11.6877	12.5829								12.2007	13.5414
	12.586	10.4187								12.0773	12.6216								12.455	13.0278
	9.83884	11.5654								13.1464	12.8936								11.9719	13.1353
	9.00007	10.5748								12.2162	11.8007								13.2992	12.5
	7.87541	10.7691								12.7538	11.9206								11.8762	12.1143
	10.5596	11.2484								12.7194	13.0226								12.8001	12.5018
	10.3227	10.681								12.2033	12.9647								12.1844	11.455
	9.15174	10.453								13.1053	12.774								12.7845	13.1971
	8.27186	11.0758								12.1342	12.5877								13.2627	13.276
	10.0445	10.601								12.6216	12.7829								12.4583	12.5737
	12.0317	11.6611								13.0766	12.3858								12.1344	12.4004
	8.97892	9.86227								12.7299	12.9321								12.6302	12.5908
	8.62379	9.63855								12.1537	12.7626								12.1934	12.9828
	10.4125	10.958								12.5584	12.6303								12.9196	13.1624
	9.28866	11.4205								12.9663	12.4472								12.027	13.3602
	10.9564	10.4783								13.3486	12.9147								12.0978	13.3049
	9.4402	11.3452								12.5633	13.0068								13.0011	13.2392
	10.0285	11.6285								13.3215	12.4947								12.2458	12.6115
	12.7172	10.8932								12.3974	13.135								12.7387	11.871
	9.39071	10.4208								12.259	13.2144								12.6816	12.4282
	8.5525	11.1053								12.972	13.1922								11.9204	12.6559
	9.10845	10.4891								12.0804	13.1512								13.1276	12.9626
	9.08686	11.849								12.868	13.138								12.2894	13.4541
	10.3601	9.63007								13.124	11.5333								10.0084	10.0284
	9.01313	10.4298								12.7226	12.3557								12.2499	12.7955
	12.0402	10.6286								13.2114	13.1055								12.4614	12.6238
	9.19753	10.9002								13.0577	13.2685								13.2264	12.2835
	9.61182	11.5438								11.9557	13.1176								13.0856	13.1767
	8.39199	10.8814								12.3148	11.121								12.7495	12.5123
	15.8464	10.371								12.6204	12.4594								13.0546	13.0541
	12.6979	9.98804								12.2772	12.6605								12.0274	13.1415
	9.71057	11.7136								12.6947	12.8019								12.2675	12.607
	10.9792	10.2688								12.5156	12.8946								12.1091	12.8921
	10.4369	10.0568								13.1603	11.5448								12.7104	12.8847
	8.46974	10.4902								12.5231	12.8713								12.8087	12.6501
	12.6638	12.4416								13.0202	13.3828								11.2803	12.519
	10.3403	11.5021								12.5468	13.0583								13.0736	11.8525
	10.1706	11.228								13.2031	12.7789								12.952	13.0244
	10.1202	9.53984								12.8141	11.7013								12.3667	13.3472
	10.121	10.8409								12.5532	12.9694								13.0266	13.2306
	8.19086	9.67079								12.9836	12.9252								12.9658	12.4655
	9.08402	11.8944								12.2509	12.9836								12.9574	12.7038
	9.0767	12.3251								12.984	13.0663								13.3186	13.201
	9.70055	10.282								13.0833	12.5514								12.9539	13.0021
	8.45999	11.3561								12.7906	13.0492								12.6622	13.2788
	9.5962	9.34535								12.6581	12.8524								11.7222	11.7676
	8.16088	14.4648								12.4161	11.6286								12.3078	13.2353
	8.48068	9.64774								12.8114	12.999								12.9037	13.0478
	8.67269	9.41858								12.801	12.329								12.5895	12.4485
	12.7098	9.45285								13.1701	13.1327								13.0085	13.3207
	9.28638	10.8633								13.2149	13.1253								13.4793	13.1667
	8.34889	11.9624								13.0772	12.9086								12.3279	12.6183
	9.20993	11.8865								13.2383	13.1455								12.0363	11.8389
	8.08121	10.1037								12.914	12.9475								12.6636	12.895
	10.1599	9.20945								12.0894	12.9188								12.6737	12.683
	10.5331	10.0322								12.3866	12.6226								12.0058	12.9618
	8.24831	10.1379								12.6859	13.1286								12.6674	12.5811
	9.74603	9.84731								12.8369	13.1657								12.8465	13.163
	10.5808	9.92492								12.4822	12.6474								11.9078	11.6107
	8.10708	9.70631								12.615	12.9287								13.0156	13.3691
	11.2684	10.0397								11.6656	12.4098								12.7396	13.203
	12.8636	11.615								12.2969	13.0652								12.8674	12.9558
	8.41048	12.7866								12.8361	13.0515								12.697	12.274
	11.7233	12.2801								13.0535	13.0443								12.8126	12.7676
	9.92201	10.4477								12.6551	11.9661								13.087	12.851
	8.50238	10.9359								11.3758	12.8178								12.8471	12.8711
	8.27022	12.6623								13.2222	12.8505								13.0092	12.6892
	11.6608	11.9541								12.6797	13.1043								12.6818	12.5181
	9.22172	9.75587								11.6678	13.0131								12.719	13.0502
	12.0951	9.89292								12.9623	12.2565								12.966	12.9527
	11.0922	10.4553								13.1237	12.7439								13.1224	12.6659
	8.33576	11.4237								11.9412	13.0743								12.3237	12.3277
	9.29455	10.7174								13.0862	13.0657								12.5748	13.1885
	11.8231	10.3074								12.5093	12.9198								12.1209	13.3809
	8.42652	11.5114								12.7216	12.5544								13.157	12.8952
	9.2936	9.73004								12.4573	12.8268								13.0481	13.1633
	10.389	10.16								13.0324	12.992								13.1655	12.2141
	10.7788	12.5764								12.8343	12.8574								12.7716	12.5774
	10.3387	9.29813								13.17	11.942								12.8291	13.4148
	7.75763	9.66111								12.4959	13.3359								13.1196	13.2224
	9.50303	11.8654								12.1419	12.7021								12.8426	13.3153
	8.49717	9.29406								12.8594	11.579								11.6891	12.5165
	7.74749	9.44631								12.9292	12.9245								13	12.335
	8.98126	9.08526								12.806	13.1579								12.8796	12.861
	11.7605	11.2017								13.2435	13.4238								13.0725	12.7921
	9.18259	9.61837								12.0188	12.7427								12.2476	12.8866
	10.8124	11.353								13.0153	12.5074								13.2746	12.4123
	8.23617	9.49734								13.0082	12.1837								12.161	12.2075
	9.48383	10.3433								12.7294	12.9909								12.643	12.8953
	11.2554	10.6926								12.6392	13.213								12.8514	11.2502
	9.87879	10.5652								12.1574	12.8331								13.0841	13.2506
	11.9916	9.40048								11.6228	12.9683								12.611	13.1958
	8.90867	11.2276								12.7239	12.6836								13.1015	12.7792
	9.4746	11.3589								13.2156	13.1947								12.8836	12.5371
	12.0077	9.81518								12.7184	13.1495								12.8343	12.9779
	9.93909	11.7469								12.5127	13.1692								13.168	11.8718
	7.8537	10.3085								13.2574	13.2704								12.1431	13.1377
	11.036	9.68734								13.2654	13.0691								12.8492	12.7849
	10.2369	9.73563								13.066	11.2869								12.4549	12.6207
	11.1482	13.4091								12.8945	13.3117								12.6476	13.228
	11.7776	9.29028								12.4963	13.0677								12.2313	13.1833
	10.2058	10.0437								12.2317	12.5248								12.8985	12.5433
	8.1971	9.78438								11.5931	12.3457								13.0057	12.6498
	10.288	9.33504								12.7272	13.1505								12.5504	13.2731
	9.1546	10.5904								12.2567	12.8769								12.4321	13.1125
	9.39073	10.924								12.0919	12.9629								12.8835	13.3007
	11.1779	11.393								12.4683	12.3597								12.8632	12.8818
	8.0429	12.683								13.2775	9.51667								12.7335	13.2724
	11.5929	9.85007								11.8795	11.8978								12.7436	12.4571
	10.937	10.4284								12.6784	13.3424								12.7146	12.8849
	12.5308	10.6965								12.6022	13.2156								12.1476	12.9619
	8.70696	10.0642								13.0468	12.8063								12.876	13.0474
	9.33349	9.5976								12.2269	13.3027								12.7269	13.0451
	7.82637	9.7199								12.671	13.3083								12.6248	13.1057
	9.30762	10.7046								11.9038	13.0838								12.6515	12.1524
	11.768	13.4691								13.0285	11.0906								12.7431	13.0387
	10.36	12.7619								10.2295	12.5401								13.1226	12.9814
	9.96714	9.50055								12.6848	12.6368								12.7823	12.9773
	10.9225	9.66921								13.1577	12.6306								12.8139	12.3237
	9.69055	9.83693								12.6561	13.0688								12.7901	12.5961
	9.62829	13.1592								12.0745	12.4943								12.931	12.5662
	10.8935	9.87719								12.5408	13.2662								12.5313	12.8197
	11.8625	11.2961								12.7185	13.2064								13.2241	13.1607
	10.1242	12.1408								12.0624	12.646								12.9391	12.4971
	10.1934	11.0461								12.363	13.0255								12.4519	12.6748
	10.8782	11.5354								12.9697	12.9247								13.2837	12.3387
	11.0609	9.97757								11.6413	13.1609								13.0256	12.5467
	9.78539	9.47308								12.7278	13.2782								13.249	13.1057
	9.8862	9.30678								13.0815	13.2959								13.2639	13.0591
	10.5498	10.3616								12.0964	13.2209								11.7883	12.9263
	9.87569	10.2144								12.2691	13.1084								13.1406	11.8452
	9.16941	9.99807								11.9785	11.9035								13.1901	13.2611
	10.6182	10.2865								12.9618	13.154								12.7167	13.4509
	10.4001	9.90949								12.5312	12.3617								11.8702	12.0911
	9.67278	10.122								12.1297	13.1504								13.1613	13.1561
	9.76579	9.60729								12.9329	12.3266								13.0572	13.1107
	10.4479	10.2687								12.5596	12.9289								13.1622	13.3486
	10.3567	10.6486								13.1632	12.7105								12.4124	12.6594
	10.5302	10.8847								12.4138	12.7779								12.2247	12.884
	11.0323	9.81758								12.6009	12.7081								12.5189	12.9618
	9.05705	9.06959								12.7233	13.1883								13.1811	12.7997
	9.77257	10.9124								12.1243	12.7246								11.8488	13.5067
	10.3437	10.5869								13.1784	13.3348								13.0517	12.9571
	9.63501	10.0363								12.0568	12.3934								12.8498	12.2434
	10.9608	10.9273								12.4184	12.5396								11.6179	12.5974
	9.30537	10.309								12.4885	12.5025								12.5751	13.1612
	10.0052	10.3631								13.2302	13.0235								13.024	13.2028
	11.1652	12.47								11.9668	12.445								12.3895	13.2078
	9.95969	10.9073								12.7913	11.9705								12.8071	12.8199
	9.71789	10.5147								12.7759	12.9139								13.0082	13.1269
	9.65712	11.6849								12.5208	12.4327								12.3382	12.9963
	11.9865	13.1252								13.3314	13.2932								12.9765	12.8366
	9.96799	9.83205								13.0927	12.6734								12.3206	12.8922
	9.57699	10.8205								13.2082	12.8146								12.7073	12.0938
	9.47317	11.547								12.3338	12.477								12.6012	13.022
	9.99744	10.3818								12.8131	12.8933								12.286	12.5961
	12.4375	11.6449								12.7571	12.289								13.2381	13.2516
	11.6406	9.17738								12.8045	13.1809								12.1897	12.694
	11.9552	10.1513								12.8962	12.9833								13.2865	12.5521
	9.51267	9.29226								12.1464	13.1254								12.979	12.8292
	9.78591	9.1088								12.5521	12.8007								12.6004	12.8789
	9.91038	11.3123								12.9321	13.0984								12.3091	12.3793
	11.3458	12.0886								12.8228	13.1111								12.8431	12.5879
	10.2131	12.1037								12.6776	13.2667								12.6483	13.2111
	10.8878	9.57436								11.5078	13.2624								12.9379	11.7811
	9.46217	9.49687								12.9824	13.2009								12.7529	13.0855
	11.2492	9.84053								12.2443	12.5525								12.1246	13.1114
	9.65895	10.1733								12.1313	13.1927								13.3285	12.3609
	11.7309	9.76536								11.8575	13.1553								12.1339	12.5573
	10.2866	10.4305								12.6572	12.9979								12.2915	12.9727
	9.91201	9.63223								11.8829	11.4511								12.3772	12.5613
	9.72773	14.052								13.0657	12.7352								12.6835	11.9688
	11.4263	11.0443								13.123	12.9262								13.101	12.0571
	9.42893	10.8131								12.4645	12.7739								13.089	12.7244
	11.6339	9.91225								12.8993	12.8129								12.6277	12.0605
	13.4847	10.7357								12.06	12.7779								11.9944	12.6859
	10.3614	10.0899								12.9118	12.7145								12.5096	12.4149
	11.9534	10.1139								13.0316	12.9728								13.1014	12.1044
	10.0104	12.1538								12.5989	13.2505								12.1646	12.4504
	10.6344	10.0037								12.8548	12.9797								11.3978	12.5584
	12.0863	10.0372								12.4825	13.1668								12.4552	13.2195
	10.5442	12.2207								11.6076	12.8776								13.0228	12.9113
	9.66773	9.79696								12.0585	13.1549								12.3831	13.0237
	9.76603	10.852								12.2834	12.5662								12.8249	13.1969
	10.0458	12.9771								12.6182	13.0403								11.7712	12.5995
	11.4396	10.4545								12.8119	12.8461								12.8514	12.8636
	9.92574	10.245								12.3053	13.02								11.4103	12.5594
	13.0208	11.4059								11.7052	12.7234								11.4264	12.7677
	10.292	10.4057								12.8494	13.1288								12.6372	12.9392
	10.4452	11.8091								12.4458	13.1188								13.1078	11.3067
	10.0329	9.38715								12.3034	12.7526								12.4473	11.9883
	10.3627	12.2416								12.8832	13.3171								12.361	13.0994
	10.0903	11.0016								12.9196	12.9616								12.6208	13.1083
	11.1195	10.3966								12.8291	13.042								11.4842	13.2896
	9.77209	11.5826								12.6518	13.2035								13.001	13.3022
	10.2139	9.88023								12.8879	12.3666								12.863	12.9358
	10.519	12.6048								12.9616	13.32								12.2701	12.7496
	9.60393	12.7656								12.8971	12.7567								12.5472	12.551
	9.90968	11.4333								13.357	12.9205								12.2581	13.2169
	9.91463	13.3395								12.8667	13.2301								12.4354	12.1377
	11.3379	9.00211								12.8089	12.5162								12.9961	12.6405
	10.5291	12.3007								12.353	13.1192								13.0115	12.9697
	10.7804	10.7991								12.5189	13.2741								12.637	13.0794
	12.5227	11.291								12.4284	13.1039								13.36	13.0942
	9.64975	10.3143								13.1679	11.7506								11.8802	13.44
	9.72242	12.3943								12.7753	12.739								13.4302	12.6825
	10.2278	10.2273								12.6324	13.1293								12.4638	12.6731
	9.73074	9.83931								12.7971	13.0366								13.0219	12.3636
	9.75345	10.8825								13.0486	12.999								12.5844	13.0431
	9.99566	9.4887								12.5082	12.9243								11.754	13.0114
	11.1482	10.9577								12.3575	12.999								12.4496	12.2146
	10.9993	10.1624								12.8145	13.057								12.6572	12.5209
	10.4669	9.79924								12.5301	12.8968								12.7286	12.371
	10.6421	10.6548								12.6498	12.4361								13.1231	13.1637
	9.41474	9.28958								13.352	12.9051								12.4552	12.8778
	11.4014	10.5063								12.8566	13.203								12.5416	13.1971
	10.7839	9.7381								13.0972	12.2265								12.972	13.1515
	9.60519	11.8645								12.9968	12.7737								12.6813	13.1963
	9.42056	10.0557								13.0425	13.0676								11.9617	12.6073
	9.11674	9.70343								12.6816	11.922								11.7185	12.5998
	10.2964	11.6738								12.6398	12.1946								13.0267	12.303
	9.61521	9.53376								11.8124	12.996								13.1699	12.5543
	10.2106	10.5426								13.1813	12.9187								12.4201	12.4777
	11.1777	9.43134								12.0221	12.8958								12.8787	12.6811
	9.88848	11.4496								12.2727	12.6444								11.8891	12.9153
	10.9549	11.4096								12.4626	12.0319								11.5483	12.9647
	10.1458	10.5049								12.8963	11.8893								12.9561	12.2652
	9.89454	9.40319								12.7633	13.4202								12.927	12.2606
	9.27885	9.8578								12.712	13.0506								13.1039	12.2332
	10.2211	11.4469								13.0778	13								12.826	13.1759
	10.3865	10.6775								12.366	12.8463								12.6332	12.9748
	9.90383	10.5391								12.751	12.9306								12.3997	13.0615
	9.83723	10.1472								12.9496	12.7049								12.7926	13.1401
	10.5134	9.83221								13.3162	12.4713								11.9555	12.8841
	10.2501	10.3593								13.1915	13.0901								12.7967	12.7396
	12.8246	9.29148								12.8998	12.9851								13.2478	13.2253
	9.58887	11.232								13.0295	12.7727								12.8605	12.8322
	9.72064	10.4281								12.8368	13.1161								11.9863	13.0862
	9.83936	10.8229								12.441	13.1127								13.1348	13.3916
	10.7261	11.5611								12.8857	11.7421								12.0076	13.1401
	10.2401	13.2711								12.5957	13.1912								13.2016	13.2743
	10.331	10.1075								12.7963	13.0679								13.202	13.0725
	10.109	9.79107								13.1426	12.516								12.6422	13.0328
	10.3583	9.37235								12.5922	12.9921								12.86	12.081
	10.5726	10.8699								12.6176	13.1709								12.8585	13.0849
	12.1332	9.3108								12.9907	13.0621								12.9696	13.0021
	11.638	13.1985								12.9305	13.1397								13.1022	13.2724
	10.7084	12.007								12.6969	13.5445								13.048	12.8554
	9.5343	9.71								12.6108	12.3122								12.7018	13.3209
	9.75138	10.6061								12.0551	12.522								13.1088	12.2616
	9.75603	9.54706								12.9626	12.8367								11.7717	13.0023
	9.24879	9.60071								12.412	13.2171								12.7392	13.0079
	10.5875	12.0388								12.5841	12.114								13.0971	12.9272
	10.7659	12.1228								12.7041	12.7044								12.9646	13.1691
	11.0539	10.1397								12.588	13.1625								12.6903	12.7083
	10.1781	9.93951								12.2332	12.4918								12.5013	12.8982
	9.57163	10.9218								11.628	13.3966								13.3381	13.4933
	11.5305	10.4805								11.9979	13.1412								12.1632	11.9316
	10.443	10.4692								12.599	12.8955								12.9537	13.1708
	10.3241	9.42465								12.9742	11.9191								12.2137	8.34859
	10.1906	9.67789								11.9999	13.3343								13.1608	13.1023
	9.78388	9.99253								11.9665	13.053								12.2104	12.1255
	10.2434	11.2381								12.5534	12.8707								13.131	12.8602
	9.74651	11.5178								12.6912	11.9687								12.9118	12.4554
	11.8404	10.895								12.1299	11.3522								13.1001	11.3186
	10.4543	10.389								12.1433	13.1265								13.1077	12.7495
	10.6839	10.005								12.5181	12.4418								13.1647	12.9958
	11.8987	10.5109								13.138	12.7442								13.2031	12.2204
	9.26161	10.9918								12.3715	13.2309								13.0155	12.8145
	11.4233	9.88278								12.6703	13.0702								12.9215	13.2218
	9.42099	10.3178								12.8216	12.7401								12.0616	13.1606
	9.25743	8.90451								13.2461	13.4222								12.7256	12.718
	10.0623	10.6503								12.2249	13.0945								12.7627	12.7352
	10.0501	10.6639								13.1582	12.9865								12.8955	13.1177
	10.7386	10.3142								12.7866	12.0196								13.2078	13.0952
	10.3083	11.2259								12.3536	12.7911								13.1126	13.2351
	9.69001	10.7137								12.5016	12.6746								12.6565	13.1214
	11.4712	10.5504								12.9544	12.7919								12.344	13.187
	9.98895	10.4611								12.9276	13.0192								12.9484	12.3745
	10.5857	11.955								12.9238	13.1349								13.3412	12.0864
	10.5739	11.1434								11.7156	12.7661								12.987	13.1779
	9.45111	9.73237								12.3362	12.8788								11.9692	13.2594
	9.84635	11.1982								13.0787	10.8948								12.3298	12.6954
	10.4371	9.2845								12.9658	13.1005								12.8498	13.2987
	10.6388	10.6757								12.8899	12.6933								12.1971	13.1621
	9.29815	12.9492								13.1089	13.1321								12.0901	12.8144
	10.072	9.88933								12.5221	13.2493								12.2975	12.7728
	10.3495	10.0553								12.9406	13.2937								12.733	13.1791
	9.16911	11.3916								13.0118	12.9851								13.021	13.2405
	9.68113	10.0188								12.2799	12.8957								12.5799	12.7835
	9.2888	11.6318								13.1061	13.1926								12.7156	13.157
	13.3052	10.7975								13.1624	12.4983								13.1698	12.0626
	10.2863	10.5569								11.2245	12.6588								12.4175	12.5701
	12.7246	9.88605								12.5509	13.1408								12.9399	12.778
	10.0325	9.82597								13.0321	13.3086								12.027	12.9178
	10.2639	12.1413								12.6754	12.8138								13.0793	13.0909
	9.96178	11.8029								12.079	12.9479								12.7905	12.9463
	9.88612	10.0026								13.0788	12.1735								12.4764	12.7284
	10.4957	10.3502								12.2244	13.3346								12.3048	12.8618
	10.2606	9.93757								12.5322	11.5584								12.8222	13.0051
	10.8357	10.3397								12.6415	12.6733								12.6234	13.2298
	9.75235	11.7688								12.8975	12.8864								11.9388	12.288
	10.5036	9.42467								12.5137	12.5037								12.8294	13.1043
	11.2442	9.05699								12.5114	12.8514								13.1592	11.7849
	9.58628	10.8119								12.0748	12.6912								12.767	12.8002
	9.4187	10.5554								12.9443	12.5943								12.8523	13.0221
	9.5588	11.9774								12.1202	12.7191								13.2331	12.9522
	10.2542	11.5154								11.751	12.9415								12.0279	12.7831
	10.4164	10.3631								12.3735	12.6315								12.5936	13.1916
	10.5069	11.2095								12.4986	12.9837								12.4379	13.0715
	10.0125	10.7817								12.4612	12.2832								12.3113	12.0864
	13.1638	9.53423								12.5988	12.5948								12.1031	12.5239
	10.2729	11.4815								12.0637	12.1204								12.3736	13.1902
	10.1598	9.06167								12.3417	12.9675								13.0201	13.0553
	12.2205	10.1569								12.86	12.5283								12.567	13.4027
	10.8039	10.2932								11.9559	12.7014								13.0667	12.7807
	9.99107	10.0745								12.9021	12.9292								12.3215	12.7516
	9.82758	11.2116								12.3136	12.5937								13.116	12.9791
	9.27756	9.629								11.9021	12.9195								13.3158	12.9565
	11.0562	12.4888								12.0917	13.2654								12.5992	11.8708
	12.4807	9.8854								11.4066	13.072								12.8485	13.1323
	10.881	11.1422								12.7898	12.6003								12.7175	11.7431
	11.2061	11.062								12.4085	12.1405								11.9142	13.1306
	10.3501	10.8614								11.5581	12.7295								12.2769	11.8528
	10.815	11.4947								12.4918	12.7628								13.1476	11.9939
	9.59972	9.56901								13.2067	13.1398								12.4339	12.9485
	11.2887	9.83466								13.1854	12.4048								12.5372	13.017
	10.475	11.0221								12.105	11.6171								12.3895	12.4445
	10.1473	11.7052								12.7523	12.6523								13.0176	13.0399
	11.9269	10.5762								13.0212	13.2705								13.0484	12.5297
	11.1193	11.2824								12.8066	13.0375								12.6321	13.0728
	10.6657	10.2849								11.5111	13.0202								13.0786	12.8563
	10.7149	9.46392								11.7949	12.5595								12.7158	13.2026
	12.1312	10.322								12.7435	12.95								12.933	12.6436
	11.6397	12.2939								12.1647	13.1104								12.4767	12.6806
	9.69846	10.1202								13.2919	13.0404								13.0665	12.6342
	10.5866	10.6678								12.2154	13.1632								12.2957	13.0454
	11.9869	10.4125								12.4718	13.0892								12.6331	12.9852
	11.3398	9.66525								12.7246	13.1546								12.1297	13.0789
	9.94012	11.3687								12.4117	12.186								12.6524	12.3224
	10.0183	10.5502								12.5577	12.4905								12.8228	13.102
	11.1969	10.6734								12.4918	12.8099								12.5411	12.5686
	11.1431	12.0896								12.6829	12.9881								12.9373	13.4301
	10.4796	10.2821								11.971	13.129								13.2106	13.0957
	10.1873	10.0603								12.2914	13.2048								13.1812	12.6956
	11.828	10.1278								11.9927	12.8987								12.7842	12.6648
	11.2032	11.4648								12.9004	13.027								12.6925	12.8731
	11.725	10.2859								12.6439	12.1203								12.7332	13.3453
	11.8585	12.1535								13.0708	12.8819								11.7167	12.6252
	9.7437	10.0436								12.3133	13.0282								12.3884	12.8982
	11.2406	10.4396								12.2845	12.8829								12.6682	12.8415
	9.8544	11.5433								12.564	13.1928								12.2081	12.7844
	11.9244	9.92502								12.5164	13.2647								12.8202	13.2228
	11.194	11.4086								12.9409	13.1312								12.9234	12.8871
	10.3087	10.91								12.5504	12.9417								13.1022	12.4053
	10.4782	11.9172								12.9789	13.1637								13.0998	13.0007
	11.2306	12.105								12.3894	12.8189								12.9099	12.4089
	10.3458	10.6457								12.895	12.9699								13.0538	12.359
	9.81404	10.302								13.0607	13.237								12.3824	12.4731
	10.3895	10.3329								12.2633	12.6929								11.8055	12.9868
	9.92035	11.397								12.1265	13.1692								13.1542	13.0636
	9.68006	10.763								11.2778	11.8192								11.9368	12.9618
	11.7448	9.24579								12.7327	12.38								12.4817	13.3836
	11.7109	10.399								13.0507	12.8746								12.6502	12.4413
	10.2166	9.44308								12.7409	12.4056								11.5789	12.5582
	10.4088	10.0831								12.4233	12.1736								12.408	12.6282
	9.66832	9.93879								12.697	12.3451								12.1812	13.042
	9.9816	10.6024								12.8254	13.2972								12.004	12.6251
	9.79811	10.0726								12.3691	13.1136								12.9975	12.5428
	10.9695	10.345								12.6808	12.5485								13.0733	13.1478
	9.95481	9.44151								12.9687	12.7822								12.3257	13.0884
	9.86599	11.3883								12.8884	12.8689								12.4258	13.041
	11.1609	11.553								12.8492	13.2115								13.062	12.7537
	9.54058	11.1362								12.6808	13.0052								12.2461	12.4545
	10.1517	9.5951								13.135	12.7577								12.6265	13.1508
	9.41871	9.14362								13.2161	12.401								12.4231	12.7374
	11.9255	11.7476								12.6194	13.0501								13.3159	12.0805
	9.33724	10.092								12.6389	12.1625								12.0117	13.2697
	10.1057	11.268								12.7725	12.0681								11.9318	12.7403
	10.7563	9.31026								13.1174	12.7797								12.9927	12.4359
	9.88514	12.1553								12.7903	12.4716								12.0729	13.0032
	10.4047	10.4415								12.586	13.0143								12.3493	12.4819
	9.6453	11.7869								12.8575	12.3435								12.8944	12.1808
	9.03255	10.641								11.6811	12.4911								11.4527	12.8512
	10.2181	12.9169								11.6075	13.0756								12.6869	13.0319
	10.5454	11.973								12.9182	12.8974								12.5477	13.0489
	10.6662	9.96285								12.9227	13.2996								12.827	12.7613
	9.37619	11.9704								11.9666	13.0647								12.5977	13.1878
	9.36186	11.5324								13.274	12.8868								12.9312	12.1602
	11.787	10.7784								12.6535	12.4782								12.2199	12.7386
	11.8196	10.3098								11.8474	13.3787								12.4945	12.5823
	10.8387	10.4658								13.2058	12.8965								12.6161	12.7057
	9.6096	9.64651								12.9513	12.4656								12.6693	13.0665
	9.74772	9.32364								12.8038	13.3444								12.4926	12.9616
	10.3728	9.38079								13.1563	12.6076								12.7121	13.2303
	10.2744	13.4647								12.7685	13.0445								12.3931	11.393
	10.5234	9.45543								11.3217	11.9953								12.7105	12.6187
	10.673	12.7713								12.9381	13.1537								12.6022	13.1747
	10.2305	12.8679								12.097	12.048								12.5457	13.0018
	10.1075	11.3993								11.5948	12.1809								12.0212	13.0744
	10.0142	12.8795								12.2205	12.0418								11.7466	12.9006
	11.5484	10.6723								12.9054	12.3434								12.1623	13.1888
	9.59735	10.9589								12.1966	12.3581								12.8251	12.9344
	11.2471	11.2151								12.9295	11.7219								12.744	12.8257
	10.3818	9.60389								13.0879	13.281								13.1901	12.7427
	9.80344	9.24695								10.9366	12.976								12.9617	12.6355
	10.9988	10.4162								13.1782	13.3297								12.1026	13.016
	10.2227	10.1024								12.9645	12.695								12.585	13.0236
	10.9282	12.9961								13.2586	13.0458								12.787	12.4452
	9.52369	9.57369								12.7339	11.168								12.475	12.4718
	11.959	9.64781								12.8808	12.8417								12.7816	13.1618
	10.2254	9.44222								13.1833	13.2515								11.7756	13.3266
[truncated: 18,631 more rows]

[truncated: 10 more sheets: datasheet S11, datasheet S12, datasheet S13, datasheet S14, datasheet S15, datasheet S16, datasheet S17, datasheet S18, datasheet S19, datasheet S20]
